# Supplementary material for: Candidate chemoreceptor subfamilies differentially expressed in the chemosensory organs of the mollusc Aplysia
Source: BMC Biol. 2009 Jun 4;7:28. doi: 10.1186/1741-7007-7-28 (PMC2700072; doi:10.1186/1741-7007-7-28)
Supplement: Additional file 1 — A. californica rhodopsin G-protein coupled receptor-like genes. This file summarizes details for all identified rhodopsin G-protein coupled receptor-like genes. [file 1741-7007-7-28-S1.xls]

## Sheet: Subfamily a
Name	Genomic contig	Number of introns	Size (amino acids)	Size (nucleotides)	Predicted MW (kDa)	CNS	Amino acid sequence	Nucleotide sequence
1a	AASC01063739	NA	273; partial	822	NA	1a & similar	GLAVSDLCSLVAMMWISICVNPLFYLSELPFDPRDIMYLTGGTPRYLGVKISTFITAFITFERCLCIVAPLKVKMIITPARTKIIISSIYITMFILLIPFCLGNRLEWVFDFTVNATVLKTTYTAERELLEAITYLTQAVFTTTLSFVFVICCTIVLVVKLNSKTKWRQATVAKGDRAAEGAGIKDRKVVKMVTFIAVIFIVCSLPPTILFFYMLFDKDFHVDGVHRNLFLVVFFSSFITETLNSSVNIIVYLKMSSKYRAVFMKIFLNKEKK	GGTCTCGCTGTGTCTGACCTGTGCTCCCTGGTGGCCATGATGTGGATAAGCATCTGCGTGAACCCGCTGTTCTACCTCTCTGAGCTGCCCTTTGACCCCAGGGATATCATGTACCTCACGGGAGGCACACCCCGTTACCTTGGTGTCAAAATCTCCACTTTTATCACCGCCTTTATCACCTTCGAGCGATGTTTGTGTATCGTTGCCCCTCTGAAGGTGAAAATGATCATCACACCAGCAAGGACAAAGATAATCATTAGCTCCATCTACATCACCATGTTCATTTTGCTTATTCCTTTCTGTCTTGGAAACAGACTTGAGTGGGTTTTCGATTTCACCGTGAATGCTACGGTATTAAAAACTACGTACACGGCCGAGAGAGAACTGCTGGAAGCCATT…
2a	AASC01075397	NA	277; partial	834	NA	similar	GLAVSDLCSVVAMMWISICWNPLFYLSDLPFEPRDIMYLTGATPRYLGVKISTFITAFITFERCLCIVVPLRVKTIITPARTKIIIISIYITMSILLIPFCLGNRLEWVFDFTLNATVLKTTFTAERELLEAITYLTQAVFTTTLSFVFVICCTIVLVVKLNSKTKWRQATVAKGDRAAEGVGVKDRKVVKMVTFIAVIFIICSLPPTVLFFYMLFDKDFHIDGVHRNLFLVVFFSSFITETLNSSVNIIVYLKMSSKYRAVFMKTFFYNKKKCIFT	GGTCTCGCTGTGTCTGACCTGTGCTCTGTTGTGGCCATGATGTGGATAAGCATCTGCTGGAACCCGCTGTTCTACCTCTCAGATTTGCCCTTTGAACCCAGGGATATTATGTACCTCACGGGAGCCACGCCCCGTTACCTTGGTGTCAAAATCTCCACTTTTATCACCGCCTTTATCACTTTCGAGCGGTGTCTGTGTATCGTTGTCCCTCTGAGGGTGAAGACGATTATCACACCTGCAAGGACAAAGATAATCATTATCTCCATTTACATCACCATGTCCATTTTGCTTATTCCCTTCTGCCTTGGAAACAGACTTGAGTGGGTTTTCGATTTCACCTTGAATGCTACTGTATTAAAAACCACGTTCACGGCCGAGAGAGAACTGCTGGAAGCCATT…
3a	AASC01161390	NA	271; partial	816	NA	similar	GLALSDLCSLVTMIWISICVNPLFYLSKLPFEPRDIMHLTGAMPHYLFVKIATFITAFITFERCLCIAAPLKVKTIITPVRTKIIIISIYITMSILLIPFCLGSRLEWVFDFTVNATVLKTTYTAERELLEAITYLTQGVFTTTLSFVFVICCTIVLVVKLNSKTKWRQATVAKGDRAAEGVGVKDQKVVKMVTFIAVIFIVCSLPPTILFFYMLFDTNFRIDGAYPNLYLVIWSSSYLAETVNSSVNIFVYLKMSSKYRAVFMKTFLNKE	GGGCTCGCTCTGTCTGACCTGTGCTCCCTGGTGACCATGATATGGATAAGCATTTGCGTGAACCCTCTGTTTTACCTCTCTAAGTTACCCTTTGAACCCAGAGATATCATGCACCTCACAGGAGCCATGCCCCATTACCTCTTTGTCAAAATCGCGACTTTTATCACCGCCTTTATCACCTTCGAGCGATGTCTGTGTATCGCTGCCCCTCTGAAGGTGAAGACGATCATTACACCTGTAAGGACAAAGATAATCATTATCTCCATCTACATCACCATGTCCATTTTACTTATTCCCTTCTGCCTTGGAAGCAGACTTGAATGGGTTTTCGATTTCACCGTGAATGCTACTGTATTAAAAACTACGTACACGGCCGAGAGAGAACTGCTGGAAGCCATT…
4a	AASC01161391	NA	355	1068	40	similar	MSFTNLWVNNSTDSRDDSLPITTSPSPSHYDIVSDEQWYIVQVVNGVVLCGLVSLFGVASNIINIVVFAKQGFQDSMNISLMGLAVSDLCSMVTTIWLSICVNPLFYLSELPFEPRDIMHLTGAMPRYLFVKIATFITAFITFERCLCIAAPLKVKMIITPARTKVIIVSIYITMSILLIPFCLGSRLEWVFDFTVNATVLKTTYTAERELLEAITYLTQGVFTTTLSFVFVICCTIVLVVKLNSKTKWRQATVAKGDRAAEGVGVKDQKVVKMVTFIAFIFIVCSVPPTLLFFYMLFDTNFRIDGAYPNLYSTIWCLSFLTETVNSSVNIFVYLKMSSKYRAVFMKTLLNKEEK	ATGTCGTTCACAAACCTGTGGGTAAACAATTCGACTGACTCTCGCGACGACAGCCTGCCTATAACGACGTCGCCTTCTCCTTCACATTATGACATCGTAAGCGACGAGCAGTGGTACATTGTCCAAGTGGTCAACGGAGTGGTCCTCTGTGGTCTCGTCAGTCTTTTCGGCGTGGCTTCTAACATCATCAACATCGTGGTGTTTGCCAAGCAAGGCTTTCAAGACAGCATGAACATCAGCCTCATGGGGCTCGCTGTGTCTGACCTGTGCTCCATGGTGACCACGATATGGCTAAGCATCTGCGTGAACCCGCTGTTCTACCTCTCTGAACTGCCCTTTGAACCCAGGGATATCATGCACCTCACGGGAGCCATGCCCCGTTACCTCTTTGTCAAAATC…
5a	AASC01117380	1	355	1068	40.1	5a	MSFSNLWVNNLTDSRDDSVPITTSPSPSHYDIMSDEQWYIVQVVNGVVLCGLVSLFGVVSNIINIVVFAKQGFQDSMNISLMGLAVSDLCSLVTTIWLSICVNPLFYLSELPFDPRDIMYLTGSMPRYLFVKIATFITAFITFERCLCIAAPLKVKMVITPVRTKMIIISIYITMSILLIPFCLGHRLEWVFDFTLNATVLKTTFTAEREMLEAITYLTQGVFTTTLSFVFVICCTIVLVVKLNSKTKWRQATAAKGDRAAEGVGVKDQKVVKMVTFIAVIFIVSAVPPTLLFFYMLFDTNFRIDGAYPNLYSTIWCLSFLTETVNSSVNIFVYLKMSSKYRAVFIKTFLNKQEK	ATGTCGTTTTCAAACCTGTGGGTCAATAATTTGACTGACTCTCGCGACGACAGCGTGCCTATAACGACGTCGCCTTCTCCTTCACATTATGACATCATGAGCGACGAGCAGTGGTACATTGTCCAAGTGGTCAACGGGGTCGTCCTCTGTGGTCTCGTTAGTCTGTTCGGCGTGGTCTCCAACATCATCAACATCGTGGTGTTTGCCAAGCAAGGCTTTCAAGACAGCATGAACATCAGCCTCATGGGGCTCGCTGTGTCTGACCTGTGCTCCCTGGTGACAACGATATGGCTAAGCATCTGCGTGAACCCGCTGTTTTACCTCTCTGAGCTGCCCTTTGACCCCAGAGATATTATGTACCTTACAGGATCAATGCCCCGTTACCTCTTTGTCAAAATT…
6a	AASC01004003	1	349	1050	39.1	similar	MSFSNLWVNTSTDSRDDSVPITASPSPLHYDIVSDEQWYIVQVVNGVVLCGLVSLFGVVSNIINIVVFAKQGFQDSMNISLMGLSVSDLCSLVAMMWISICVNPLFYLSELPFDPRDIMLPTGAIPRYLFVKISTFITAFITFERCLCIAVPLKVKAIITPVRTKIIIISIYITMSILLIPFCLGNRLEWVFDFTVNATVLKTTYTAERELLEAITYLTQGVFTTTLSFVFVICCTIVLVVKLNSKTKWRQATAVKGDRAAAGVGVKDQKVVKMVTFIAVIFIVCSLPSTLLFFYMLFDSDFRVDGAYPNLYSVIWSSSFLTETVNSSVNIFVYLQMSSKYRAVFLKHF	ATGTCGTTTTCAAATCTATGGGTAAACACTTCGACTGACTCTCGCGACGACAGCGTGCCTATAACGGCGTCGCCTTCTCCTTTACATTATGACATCGTGAGCGACGAGCAGTGGTACATTGTCCAAGTGGTCAACGGGGTGGTCCTTTGTGGTCTCGTCAGTCTGTTCGGCGTGGTCTCCAACATCATCAACATCGTGGTGTTTGCCAAGCAAGGCTTTCAAGACAGCATGAACATTAGCCTCATGGGGCTCTCTGTGTCTGACCTGTGCTCTCTGGTGGCCATGATGTGGATAAGCATCTGCGTGAACCCGCTGTTCTACCTCTCTGAGCTGCCCTTTGACCCCAGGGATATCATGCTCCCTACAGGAGCCATACCTCGTTACCTCTTTGTCAAAATC…
7a	AASC01029349	NA	273; partial	822	NA	similar	GLAVSDLCSLLTMIWICICVTPLFYLSELPFDPRDIMYLTGVTPHFLFVKIATFITAFITFERCLCIAVPLKVKTIITPGRTKIIIISIYIAMAVLMIPFCLGNSLELVFDFTRNVTILKSTFTAERDMLEAITFLTQGVFTTTFSFVFVICCTIVLVVKLNSKTKWREATAAKSDRAAEGVGVRDKKVVKMVTFIAVIFIVCAVPPTLLFFYMVFDQDFRIDGVYRNLYSVIWSSAFLTETINSSVNIFVYLKMSSKYRAVFLKTFWKKEEK	GGGCTTGCTGTTTCTGACCTGTGCTCCCTGCTGACCATGATATGGATATGTATCTGCGTGACCCCGCTCTTCTACCTCTCTGAGTTGCCCTTTGACCCAAGGGATATCATGTACCTCACGGGGGTCACGCCCCATTTCCTCTTTGTCAAAATTGCCACTTTTATCACTGCTTTCATCACCTTCGAGCGATGTCTGTGTATCGCTGTCCCTCTGAAGGTGAAGACGATCATCACTCCGGGAAGGACAAAGATAATTATTATCTCCATCTACATTGCCATGGCTGTTTTGATGATCCCCTTCTGCCTTGGAAACAGTCTTGAGTTGGTTTTCGATTTCACCAGGAATGTTACTATCCTAAAATCCACGTTCACGGCAGAAAGAGACATGTTAGAAGCCATT…
8a	AASC01002113	NA	273; partial	821	NA	similar	GLAVSDLCSLLTMIWLSVCVNPLFYSSELPFDPRDILYLTGATPHILFVKIATFITAFITFERCLCIAVPLKVKTIITPGRTKTIIISIYIAMAVLIIPFCLGNRLEWVFDSATNATILKTTYTAEKEILEVITFLTLGVFATTFSFVFVICCTIVLIVKLNSKTKWRQATAAKSDRAAEGVGVKDQKVVKMVTFIAVIFIVCSVPPTLLFFYMVIDPSFRIDGVYRNLYLVIWSSSYLTETVNSSVNIFVYLKMSSKYRAVFMKTFLNKEKK	GGGCTCGCTGTGTCTGACCTATGCTCCCTGCTGACCATGATATGGCTAAGCGTCTGTGTTAACCCACTCTTCTACAGCTCTGAGTTGCCTTTTGACCCAAGGGATATATTGTACCTCACGGGGGCCACGCCCCATATCCTCTTTGTCAAAATCGCCACTTTTATCACCGCCTTCATCACCTTCGAACGATGTCTGTGTATCGCTGTCCCTCTGAAGGTAAAGACGATCATCACACCGGGAAGGACTAAGACAATTATTATCTCCATCTACATTGCCATGGCTGTTTTGATTATTCCCTTCTGCCTCGGAAACAGACTTGAGTGGGTTTTCGATTCCGCCACGAATGCTACTATCCTAAAAACCACGTACACGGCCGAAAAAGAAATACTAGAAGTTATT…
9a	AASC01150998	1	368	1107	41.5	similar	MSHTSLPPRMSISHTWGNNSTYSRDQKMSLPMTTLSSSGSYYANIVSDEQWYIVQVVNVVVISGLLSLFGVASNIINIVVFAKQGFQDSMNISLMGLAVSDLCSLLTMIWICICVTPLFYLSELPFDPRDIMYLTGVTPHFLFVKIATFITAFITFERCLCIAVPLKVKTIITPGRTKIIIISIYIAMAVLMIPFCLGNSLELVFDFTRNVTILKSTFTSERDMLETITFLTQGVFTTTFSFVFVICCTIVLVVKLNSKTKWRQATAAKSDRAAEGVGVKDQKVVKMVTFIAVIFIVCAVPPTLLFFYMVFDQDFRIDGVYKNLYLVIWSSAFLTETINSSVNIFVYLNMSSKYRVAFLKTFWKKDVK	ATGTCCCACACGTCTCTCCCACCCAGAATGTCGATTTCCCATACATGGGGAAACAACTCAACTTACTCTCGCGACCAGAAAATGAGCTTGCCAATGACAACACTCTCATCTTCTGGTTCATATTATGCAAATATCGTAAGCGACGAGCAGTGGTACATTGTCCAAGTGGTCAACGTGGTGGTCATCTCTGGTCTCCTCAGTCTGTTCGGCGTGGCCTCCAACATCATCAACATTGTGGTGTTTGCCAAGCAAGGCTTTCAGGACAGCATGAACATCAGCCTCATGGGGCTCGCTGTGTCTGACCTGTGCTCCCTGCTGACCATGATATGGATATGTATCTGCGTGACCCCACTCTTCTACCTCTCTGAGCTGCCCTTTGACCCAAGGGACATCATGTAC…
10a	AASC01062855	NA	273; partial	822	NA	similar	GLAVSDLCSLVPTIWLSICLNPLFYNSELPFDPMGIMNITGATPHILFFKIATFITAFITFERCLCIAVPLKVKTIITPRRKKAIIISIFLAMSVLMIPYCIGNRLVWVFDFNKNATILTTTFTAERDMLEAITFITQGVFATTLSFVFVICCTIVLVVKLKSKTKWRQATVAKSDRAAEGVGVKDQKVVKMVTLIALIFIVCAVPSTLLFLYMVIDPSFRIDGVYGNVFLVLWSSSYLTETINSSVNIFVYLKMSSKYRAVFQKILCNKEEK	GGGCTCGCTGTGTCTGACCTGTGCTCATTGGTGCCCACGATATGGCTAAGCATCTGCTTGAACCCACTCTTTTACAACTCCGAGTTGCCCTTTGACCCCATGGGTATCATGAACATCACGGGTGCCACACCCCATATCCTCTTTTTCAAAATCGCCACGTTTATCACCGCCTTCATCACCTTTGAACGATGTCTGTGTATCGCTGTCCCTCTGAAGGTGAAGACGATCATCACACCGAGAAGGAAAAAGGCAATTATTATCTCCATCTTCCTTGCCATGTCAGTTTTAATGATCCCCTATTGTATTGGAAATAGACTTGTATGGGTTTTCGATTTTAACAAGAATGCTACTATCTTAACAACCACGTTCACGGCAGAGAGAGACATGTTAGAAGCCATT…
11a	AASC01091966	NA	273; partial	822	NA	similar	GLAVSDLCSLLTMIWISICENPLFYRSELNFDPKDILYLTGAMPHVLFVKIATFITAFITFERCLCIAVPLKVKTIITPGRTKTIIISIYIAMSVLMIPFCLGNRLEWVFEFTVNATVLKTTFTAEREMLEAITFLALGVFATTFSFVFVICCTIVLIVKLNSKTKWRQATAAMSDRAAEGVGVKDQKVVKMVTFIAVIFIVCSVPPTLLFFYMVIDPSFRIDGVYRNLYLVIWSSSYLTETVNSSVNIFVYLKMSSKYRAVFMKTFLNKEKK	GGGCTCGCTGTGTCTGACCTGTGCTCCTTGCTGACCATGATATGGATAAGCATCTGCGAGAACCCGCTTTTCTATCGCTCAGAGTTGAACTTTGACCCCAAGGATATTCTGTACCTCACCGGGGCCATGCCCCATGTCCTCTTTGTCAAAATCGCTACTTTTATCACCGCTTTCATCACTTTCGAACGATGCCTGTGTATCGCTGTCCCTCTGAAGGTGAAGACGATCATCACACCGGGAAGGACAAAGACAATTATTATCTCCATTTACATTGCCATGTCTGTTTTGATGATCCCCTTCTGCCTTGGAAACAGACTTGAGTGGGTTTTTGAGTTTACCGTAAATGCTACAGTGCTAAAAACCACGTTCACGGCCGAGAGAGAAATGCTAGAAGCCATT…
12a	AASC01093420	1	361	810	40.3		GLAVADLCSLLSMIWLSICWNPLFYNSELPFDPRDILNLTGAVPHVLLVKIATFITAFITFERCLCIAVPLKVKTIITPRRTKTIIISIYIAMAVLMIPFCLGNRLEWVYDLTLNATVLKATYTAERDILEAITLLIQDVIATTFSFVFVVCCTIVLVVKLKSKTKWRQATAAKSDRAAGGVGVKDQKVMKMVTFIAVIYIICAVPSTLFFLYIVIDPSFHHDGSYRNLFLVLCFLSFLTETINSSVNIFVYLKMSSKYRAVFMKTFWN	GGGCTCGCTGTGGCTGACCTGTGCTCCCTGCTGTCCATGATATGGCTAAGCATCTGCTGGAACCCACTCTTTTACAACTCTGAGTTGCCCTTTGACCCCAGGGATATCTTGAACCTCACTGGGGCCGTGCCCCATGTCCTCTTAGTCAAAATCGCCACGTTTATCACCGCCTTCATCACCTTTGAACGATGTCTGTGTATCGCTGTCCCTCTGAAGGTGAAGACGATCATCACACCGAGAAGGACAAAGACAATTATTATCTCCATCTACATTGCCATGGCTGTTTTGATGATCCCCTTCTGCCTTGGAAACAGACTTGAGTGGGTTTACGATTTAACCTTAAATGCTACTGTGCTAAAAGCCACGTACACGGCTGAGAGAGACATTCTAGAAGCCATT…
13a	AASC01004427	1	368	1107	41.5		MSHTSLPPRMSISHTWGNNSTYSRNDSQSLPMTTLSPSGSYYANIVSDEQLYTIEVVNAVVISGLLSLFGVAYNIINIVVFAKQGFQDSMNISLMGLAVSDLCSLLTMIWISICQNPLFYRSELNFDPQDILYLTGAVPHVLFVKIATFITAFITFERCLCIAVPLKVKTIITPRRTKIIIISIYIGMSVLVIPFCLGNRLEWVFDFNKNATVLKTTFTAEREMLEAITFLTQGVFATTFSFVFVICCTIVLIVKLNSKTKWRQATATKSDRATEGVGVKDQKVVKMVTLIASIFIVCTVPPTLIILYMVIDPGFRVDGVYRNLYLVIWSSSYLTETVNSSVNIFVYLKMSSKYRAVFMKIFWNNEEK	ATGTCCCACACGTCTCTCCCACCCAGAATGTCAATTTCCCATACATGGGGAAACAACTCAACTTACTCTCGCAATGACAGCCAGAGCTTGCCTATGACAACTCTGTCCCCCTCTGGTTCATATTATGCAAATATCGTAAGCGATGAACAGTTGTATACGATCGAAGTAGTCAACGCGGTGGTCATCTCTGGTCTCCTCAGTCTGTTCGGCGTGGCCTACAACATCATCAACATTGTGGTGTTTGCCAAGCAAGGCTTTCAGGACAGCATGAACATCAGCCTCATGGGGCTCGCTGTGTCTGACCTGTGCTCCTTGCTGACCATGATATGGATAAGCATCTGCCAGAACCCGCTTTTCTATCGTTCTGAGTTGAACTTTGACCCCCAGGATATCTTGTAC…
14a	AASC01105652	NA	273; partial	822	NA		GLAVSDLCSLLTMIWISICQNPLFYRSELNFDPQDILYLTGAVPHVLFVKIATFITAFITFERCLCIAVPLKVKTIITPRRTKIIIISIYIGMSVLVIPFCLGNRLEWVFDFNKNATVLKTTFTAEREMLEAITFLTQGVFATTFSFVFVICCTIVLIVKLNSKTNWRQATATKSDRATEGVGVKDQKVVKMVTLIASIFIVCALPPTLLFLYMVIDSSFRVDGVYRNLYLVIWTTSFLTETVNSSVNIFVYLKMSSKYRTVFMKIFWNNEEK	GGGCTCGCTGTGTCTGACCTGTGCTCCTTGCTGACCATGATATGGATAAGCATCTGCCAGAACCCGCTTTTCTATCGTTCTGAGTTGAACTTTGACCCCCAGGATATCTTGTACCTCACGGGGGCCGTGCCCCATGTCCTCTTTGTCAAAATCGCCACTTTTATCACCGCCTTCATCACCTTTGAACGATGTCTGTGTATCGCTGTCCCTCTGAAGGTGAAGACGATCATCACACCGAGAAGGACAAAAATAATTATTATCTCCATCTACATTGGCATGTCTGTTTTGGTGATCCCCTTCTGCCTTGGAAACAGACTTGAGTGGGTTTTCGATTTCAACAAGAATGCTACTGTGCTAAAAACCACGTTCACGGCCGAGAGAGAAATGTTAGAAGCCATT…
15a	AASC01194155	1	368	1107	41.3	15a	MSHTSLPPRMSISHLWGNNSTYSHDQKMSLPMTTPSPSGSQYANIVSDEQLYIIQLVNGVVICGLLSLFGVASNIINIVVFAKQGFQDSMNISLMGLAVSDLFSLLTTIWLSICANPLFYNSELPFDPRDLTDLTGGMPHILFVKIATFITAFITFERCLCIAVPLKVKTIITPRRTKTIIISIYIAMAVLVIPYYFGNRLEWIFDFNKNATVLKTTYTAERGMFEAITFLTQGVFTTTFSFVFVICCTIVLIVKLNSKTKWRRATAAKSDRAAEGVGVKDQKVVKMVTFIAVIFIVCSVPPTLMFLYMVIDPSFRIDGVYGNLYFVIWCSSFLTETVNSSVNIFVYLKMSSKYRIVFMKTFLNKGEK	ATGTCCCACACGTCTCTCCCACCCAGAATGTCGATTTCACATTTGTGGGGAAACAACTCAACTTACTCTCACGACCAGAAAATGAGCTTGCCAATGACAACACCATCACCTTCTGGTTCACAATATGCAAATATCGTAAGCGACGAGCAGCTGTACATTATCCAGCTGGTCAACGGGGTGGTCATCTGTGGTCTCCTCAGTCTGTTCGGCGTGGCCTCTAACATCATCAACATTGTGGTGTTTGCCAAGCAAGGCTTTCAGGACAGCATGAACATCAGCCTCATGGGGCTCGCTGTGTCTGACCTGTTCTCCCTGCTGACCACGATATGGCTAAGCATCTGCGCGAACCCACTCTTCTACAACTCTGAGTTGCCCTTTGACCCTAGGGATTTGACTGAC…
16a	AASC01185611	1	368	1107	41.5	similar	MSHTSLPPRMSISHTWGNNSTYSRDDSLSLPLTTPSPSGLYYANIVSDQQWFIVQVVNVVVISGLLSLFGVASNIINIVVFAKQGFQDSMNISLMGLAVSDLCSLLSMIWICICVNPLFYLSKLPFDPRDILYLTGVMPHFLFVKIATFITAFITFERCLCIAIPLKVKTTITPGRTKTIIVSTYITLSLLMIPFCLGNRLEWVFDYSMNSTMLKTTYTPEKEMLEAISFLALGVLTTTFSFVFVICCTIVLIVKLNSKTKWRQTTAAKSDRVAGGVGVKDQKVVKMVTFIAVIFIVCAVPPTLLFFYMLFDIDFRIDGFYKNLYLVIWSSAFLTETINSSVNIFVYLKMSSKYRAVFMKTFLKKEEK	ATGTCCCACACGTCTCTCCCACCCAGAATGTCGATTTCCCATACATGGGGAAACAACTCAACTTACTCTCGCGATGACAGCCTGAGCTTGCCACTGACAACACCATCACCTTCTGGTTTATATTATGCAAATATCGTAAGCGACCAGCAGTGGTTCATTGTCCAAGTGGTCAACGTGGTGGTCATCTCTGGTCTCCTCAGTCTGTTCGGTGTGGCCTCCAACATCATCAACATTGTGGTGTTTGCCAAGCAAGGCTTTCAGGACAGCATGAACATCAGCCTCATGGGGCTCGCTGTGTCTGACCTGTGCTCCTTACTGTCCATGATATGGATATGTATCTGCGTGAACCCACTCTTTTACCTTTCTAAGTTGCCCTTTGACCCCAGGGATATCCTGTAC…
17a	AASC01144690	NA	273; partial	822	NA	similar	GLAVSDLCSLLTMIWISICENPLFYRSELNFDPKDILYLTGAMPHVPFVKIATFITAFITFERCLCIAVPLKVKTIITPRRTKIIIISIYVAMSVLMIPFYLGNRLEWVFDFPTNVTVLKTTFTAEREMLEAITFLTQGVFATTFSFVFVICCTIVLVVKLKSKTKWRQATAAKSDRAAEGVGVKDQKVVKMVTLIAVIFIVCSLPPTLLFLYMVIDIDFRINGVYRNLYLVVWSSSYLTETINSSVNIFVYLKMSSKYRAVFMKTFWTHRKK	GGGCTCGCTGTGTCTGACCTGTGCTCCTTGCTGACCATGATATGGATAAGCATCTGCGAGAACCCGCTTTTCTATCGCTCAGAGTTGAACTTTGACCCCAAGGATATTCTGTACCTCACCGGGGCCATGCCCCATGTCCCCTTTGTCAAAATCGCTACTTTTATCACCGCTTTCATCACTTTCGAACGATGCCTGTGTATCGCTGTCCCTCTGAAGGTGAAGACGATCATCACACCGAGAAGGACAAAAATAATTATTATCTCCATCTACGTTGCCATGTCTGTTTTGATGATCCCCTTCTACCTTGGAAACAGACTTGAGTGGGTTTTCGATTTCCCCACGAATGTAACTGTGTTAAAAACCACGTTCACGGCCGAGAGAGAAATGCTAGAAGCCATT…
18a	AASC01187084	NA	273; partial	809	NA	similar	GLAVSDLCSLLTMIWISICENPLFYRSELNFDPKDILYLTGATPHILFVKIASFITAFITFERCLCIAVPLKVKTIITPGRTKTIIISIYIAMSLLMIPFYLGNRLEWVFDFTVNATVLKTTFAADREMLEAITFLTLGVFSTTFSFVFVICCTIVLIVKLKSKTKWRQATAAKSDRAAEGVGVKDQKVVKMVTFIAAIFIVCAVPPTLLFLYMVIDPSFRIDGVYRNIYLVVWTSSFLTETVNSSVNIFVYLKMSSKYRAVFMKTFWNKEEN	GGGCTCGCTGTGTCTGACCTGTGCTCCTTGCTGACCATGATATGGATAAGCATCTGCGAGAACCCTCTTTTCTACCGTTCTGAATTGAACTTTGACCCCAAAGATATCTTATATCTCACGGGGGCAACGCCTCATATCCTCTTTGTCAAAATCGCCAGTTTTATTACCGCCTTCATCACCTTCGAACGATGTCTGTGTATCGCTGTCCCTCTGAAGGTGAAGACGATCATCACACCAGGAAGGACAAAGACAATTATTATCTCCATCTACATTGCCATGTCCCTTTTGATGATCCCCTTCTACCTTGGAAACAGACTTGAGTGGGTTTTTGATTTCACAGTGAATGCTACTGTGTTAAAAACCACGTTCGCTGCAGATAGAGAAATGCTAGAAGCTATT…
19a	AASC01068388	NA	274; partial	821	NA	similar	GLAVADLCSLVTMIWISICQNPLFYRSELPFDSTDIKYLTGSTPHVLFVKIATFITAFITFERCLCIVVPLKVKTIITPGRTKTIIIAIYLIVSIMGIPFCLGHRFEWVFDFARNATILKSTFTAERDLLEAITFLTQGVFATTFSFVFVICCTIVLIVKLKSKTKWRQATAAKSDRAAEGVGVKDQKVVKMVTFIAVIFIVCAVPPTLLFFYMAIDPSFRFYGVHRNLYLVIWTTSFLTETVNSSVNIFVYLKMSSKYRAVFMKMFWNKEENK	GGGCTCGCTGTGGCTGACCTTTGCTCCCTGGTGACCATGATATGGATAAGCATCTGCCAGAACCCGCTTTTCTATCGTTCTGAGTTGCCCTTTGACTCAACGGATATCAAGTACCTCACGGGGTCAACGCCACATGTACTCTTTGTGAAAATCGCCACTTTTATCACCGCCTTCATCACCTTCGAACGATGTCTGTGTATCGTTGTCCCTCTGAAGGTGAAGACAATCATCACACCGGGAAGGACAAAGACAATCATTATCGCCATCTATCTTATTGTATCCATTATGGGCATCCCCTTCTGCCTTGGCCACAGATTTGAGTGGGTTTTCGATTTCGCCAGGAATGCAACTATACTGAAATCCACGTTTACGGCCGAGAGAGACCTGTTAGAAGCCATT…
20a	AASC01091964	NA	273; partial	822	NA	similar	GLAVSDLFSLLTTMWLSICVNPLFYNSELPFHPNDIMNLTGGIPHIICVKIATFITAFITFERCLCIAVPLKVKTIITPGRTKTIIISIYIAMSALMIPYCLGSRLEWVFDFNRNATVLITTYTAEREMLEAITFLAQGVFGTMFSFVFVICCTIVLIVKLNSKTKWRQATAAKSDRAAEGVGVKDQKVVKMVTFIAVIFIVCALPSTLLFLYMVIDIDFRIDGFYKNIYLVIWSLAFLTETVNSSVNIFVYLKMSSKYRAVFMRTFLNKKEK	GGTCTCGCTGTGTCTGACCTGTTCTCCCTGCTGACCACGATGTGGCTAAGCATCTGTGTTAACCCACTCTTCTACAACTCTGAGTTGCCTTTTCACCCTAATGATATCATGAACCTCACGGGGGGCATACCCCATATTATCTGTGTCAAAATCGCCACTTTTATCACCGCCTTCATCACTTTCGAACGATGTCTGTGTATCGCTGTCCCTTTGAAGGTGAAGACGATCATCACACCGGGAAGGACAAAAACAATTATTATCTCAATCTACATTGCCATGTCTGCTTTGATGATACCCTACTGTCTTGGAAGCAGACTTGAGTGGGTTTTCGATTTCAACAGGAATGCTACTGTGCTAATAACCACGTACACGGCCGAAAGAGAAATGTTAGAAGCCATT…
21a	AASC01128974	NA	273; partial	822	NA	similar	GLAVSDLCSLLPTIWLSLCANPLFYNSELPFDPRNMVNVTGAVPHIIFFKIATFITAFITFERCLCIVVPLKVKTIITPGRTKTIIISIYIGMSVLVIPYCLGNRLEWVFDFNKNATVLITTFTAERDMLETITFLTQGVFATTFSFVFVICCTIVLIVKLKSKTKWRKATVAKSDRASGGVGVKDQKVVKMVTLIAVIFIVCAVPSTLLFLYMVIDPSFRVGSVYGNVFLVLWSSSYLTETVNSSVNIFVYLKMSSKYRAVFLKTFWNKEEK	GGGCTCGCTGTGTCTGACCTGTGCTCCCTGCTGCCCACGATATGGCTAAGCCTCTGCGCGAACCCACTCTTTTACAACTCTGAGCTGCCCTTTGACCCTAGGAATATGGTGAACGTCACAGGGGCGGTTCCCCATATAATCTTTTTCAAAATCGCCACTTTTATCACCGCCTTCATCACCTTTGAACGATGTCTGTGTATCGTTGTCCCTCTGAAGGTGAAGACGATCATCACACCGGGAAGGACAAAGACAATTATTATCTCCATCTACATTGGCATGTCTGTTTTGGTGATCCCCTACTGCCTTGGAAACAGACTTGAGTGGGTTTTCGATTTCAACAAGAATGCTACTGTGCTAATAACCACGTTCACGGCCGAAAGAGACATGTTGGAAACCATT…
22a	AASC01180122	1	367	1104	41.5	similar	MSHTSLPPRMSISHLLGNNSTYSLKESVNLPITTPSTWVQYAQIVSDEQWYIFQVVNAVVIAGLLSLFGVASNIINIVVFAKQGFQDSMNISLMGLAVADLCSLVTMIWISICMNPLFYFSELPFDSTDILYLTGSTPHVLFVKIATFITAFITFERCLCIAVPLKVKTIITPRRTKTIIISIYITIPILIIPFILGHRFEWVFDFTRNDTILRSTYTADREMLEAITFLALGVFATTFSFVFVICCTIVLIAKLNSKTKWRQATAAKSDGAAEGVGVKDQKVVKMVTLIAVIFIVCAVPPTLLFFYMAIDPSFRFFGVYKNLYLIFWTSSFLTETVNSSVNIFVYLKMSSKYRAVFMKTFWNKEEK	ATGTCCCACACGTCTCTCCCACCCAGAATGTCGATTTCACATTTGTTGGGAAACAACTCAACATATTCTCTCAAAGAGAGCGTGAACTTGCCAATAACCACGCCATCAACCTGGGTACAATATGCACAAATCGTAAGCGACGAGCAGTGGTACATTTTCCAAGTGGTCAACGCGGTGGTCATCGCTGGTCTTCTCAGTCTGTTCGGCGTGGCCTCCAACATCATCAACATTGTGGTGTTTGCCAAGCAAGGCTTTCAGGACAGCATGAACATCAGCCTCATGGGGCTCGCTGTGGCTGACCTTTGCTCCCTGGTGACCATGATATGGATAAGCATCTGTATGAACCCTCTCTTCTATTTTTCTGAGTTGCCTTTTGACTCAACGGATATCTTGTACCTC…
23a	AASC01066248	NA	269; partial	810	NA	similar	GLAVADLCSLLSMIWLSICWNPLFYNSELPFDPRDILNLTGAVPYVLLVKFATFITAFITFERCLCIAVPLEVKTIITPRRTKTIIISIYIAMAVLMIPFCLGNRLEWVYDLTLNATVLKATYTAEREILEAITLLIQDVIATTFSFVFVVCCTIVLVVKLNSKTKWRQSTAAKSDRAAGGVGVKDQKVVKMVTFIAVIYIICAVPSTLFFLYIVIDPSFYHDGSYRNLFLVLCFLSFLTETINSSVNIFVYLKMSSKYREVFMKTFWN	GGGCTCGCTGTGGCTGACCTGTGCTCCCTGCTGTCCATGATATGGCTAAGCATCTGCTGGAACCCACTCTTTTACAACTCTGAGTTGCCCTTTGACCCCAGGGATATCTTGAACCTCACTGGGGCCGTGCCCTATGTCCTCTTAGTCAAATTCGCCACGTTTATCACCGCCTTCATCACCTTTGAACGATGTCTGTGTATCGCTGTCCCTCTGGAGGTGAAGACGATCATCACACCGAGAAGGACAAAGACAATTATTATCTCCATCTACATTGCCATGGCTGTTTTGATGATCCCCTTCTGCCTTGGAAACAGACTTGAGTGGGTTTACGATTTAACCTTAAATGCTACTGTGCTAAAAGCCACGTACACGGCTGAGAGAGAAATTCTAGAAGCCATT…
24a	AASC01186419	NA	264; partial	790	NA	similar	GLAVSDLCSLLIMIWLSLCLNPLFYNSELPFDPMDIIVSTGGIPHVLFVKIATFITAFITFKRCLCIAVPLKVKTIITPGRTKTIIISIYVGMSVSMIPYYLGNRLEWVFDFNRNVTVLKPTAERELLEVITFLIQGVFTTFSFVFVISCTIVLIVKLNSKTKWRQATAAKSDRAAGGVGVKDQKVVKMVTFIAVIFIVCSVPPTLLFFYMVIDIDFRVGGVYRNLYLVIWTTSFLTETINSSVNIFVYLKMSSKYRAVFMKRF	GGGCTCGCTGTGTCTGACCTGTGCTCCCTGCTGATCATGATATGGCTAAGCCTCTGCCTGAACCCACTCTTCTACAACTCTGAGTTGCCCTTTGACCCCATGGATATCATTGTCTCTACGGGGGGCATACCCCATGTTCTCTTTGTCAAAATTGCCACTTTTATCACCGCCTTCATCACCTTTAAGCGATGTCTGTGTATCGCTGTCCCTCTGAAGGTGAAGACAATCATAACACCAGGAAGGACGAAGACAATTATTATCTCCATCTACGTTGGCATGTCTGTTTCGATGATCCCCTACTACCTTGGAAACAGACTTGAGTGGGTTTTCGATTTCAACAGGAATGTAACTGTGCTAAAACCCACGGCCGAGAGAGAACTGTTAGAAGTCATTACATTT…
25a	AASC01030086	NA	273; partial	822	NA	similar	GLAVADLCSLVTMLWISICMNPLLYFSELPFHLGDIMHLTGSTPHVLSVKISSFITAFITFERCLCIVVPLKVKTIITPGRTKIIIISIYLIVSSMGIPFCLGHRFEWVFDFTRNATILRSTYTADREMLEAITFLAQGVFATTFSFVFVICCTIVLVVKLNSKTKWRQATVAKSDRAAQGVGVKDRKVVKMVTLIAVIFIVCAVPPTLLLLYMAIDPSFRFNSVYRNFYRVLWTLPYLTETVNSSVNIFVYLKMSSKYRAVFMKTFWNKEEK	GGGCTCGCTGTGGCTGACCTTTGCTCCCTGGTGACCATGCTATGGATAAGCATCTGTATGAACCCTCTCCTCTACTTTTCTGAGCTGCCTTTTCATCTCGGGGATATCATGCATCTCACGGGATCTACGCCACATGTACTCTCTGTGAAAATCAGCTCTTTTATCACCGCCTTCATCACCTTCGAAAGGTGTCTGTGTATCGTTGTCCCTCTGAAGGTGAAGACGATCATCACACCGGGGAGGACAAAGATAATCATTATCTCCATCTACCTCATTGTATCCAGTATGGGCATCCCCTTCTGCCTTGGCCACAGATTTGAGTGGGTTTTCGATTTCACCAGGAATGCCACTATACTAAGATCTACCTACACGGCTGACAGAGAAATGCTAGAAGCCATT…
26a	AASC01191777	1	364	1095	41.2	similar	MSHTSLPPRMSMSHLWGNNSTHFRDQKMSTPSPSGSYYEKIISDEQWYIVQVVIVVVISGLLSLFGVATNIINIVVFAKQGFQDSMNISLMGLAVSDLCSLLTMIWISICWNPLFYNSKLHFDPRDISNLTGAMPHVLFVKIATFITAFITFERCLCIAVPLKVKTIITPRRTKTIIISFYIALAVLMIPFCLGNRLEWVYDLTANATVLRATHAAEREMLEAITFLTQDVIATTFSFVFVICCTIVLIVKLKSKTKWRQATVAKSDRVAGGVGVKDRKVVKMVTFIAVIFIVCTVPSTLLFLNMVIDPSFHLDGSYRNLFFVCCSLSYLTETINSSVNIFVYLKMSSKYRAVFMKTFWNRKEK	ATGTCCCACACGTCTCTCCCACCCAGAATGTCGATGTCACATTTGTGGGGAAACAACTCAACTCACTTTCGCGACCAGAAAATGTCAACACCATCACCTTCTGGTTCATATTATGAAAAAATCATAAGCGACGAGCAATGGTATATTGTCCAAGTGGTCATCGTGGTGGTCATCTCAGGTCTCCTCAGTCTGTTCGGCGTGGCCACCAACATCATCAACATTGTGGTGTTTGCCAAGCAAGGTTTTCAGGACAGCATGAACATCAGCCTCATGGGGCTCGCTGTGTCTGACCTGTGCTCCCTGCTGACCATGATATGGATAAGCATCTGCTGGAACCCACTCTTTTACAACTCTAAGTTGCACTTTGACCCCAGGGATATATCGAACCTCACTGGGGCC…
27a	AASC01105652	1	368	1107	41.4	similar	MSHTSLPPRMSMSHLWGNNSTNSCDYNMGLSMTTPSPSGSYYANIVSDEQLYAIKMVNVVVISGLLSLFGVASNIINIVVFAKQGFQDSMNISLMGLAVSDLCSLLTMTWISICENPLFYRSELNFDPKDILYLTGAIPHVLFVKIATFITAFITFERCLCIAVPLKVKTIITPGRTKTIIISIYVAMSVLMIPFYLGNRLEWVFDFPTNVTVLKTTFTAEREMLEAITFLTQGVFASTFSFVFVICCTIVLIVKLKSKTKWRQATAAKSDRAAEGVGVKDQKVVKMVTLIAVIFIVCSLPPTLLFLYMVIDLDFRINGVYRNLYLVVWSSSYLTETINSSVNIFVYLKMSSKYRAVFMKTFWTHRKK	ATGTCCCACACGTCTCTCCCACCCAGAATGTCGATGTCACATTTGTGGGGAAACAACTCAACTAACTCATGCGATTACAACATGGGCTTATCAATGACAACACCGTCACCTTCTGGCTCATATTATGCAAATATCGTAAGCGATGAACAGTTGTATGCGATCAAAATGGTCAACGTGGTGGTCATCTCAGGTCTCCTTAGTCTGTTCGGCGTGGCCTCCAACATCATCAACATTGTGGTGTTTGCCAAGCAAGGCTTTCAGGACAGCATGAACATCAGCCTCATGGGGCTCGCTGTGTCTGACCTGTGCTCCTTGCTGACCATGACATGGATAAGCATCTGCGAGAACCCGCTTTTCTATCGCTCAGAGTTGAACTTTGACCCCAAGGATATTCTGTAC…
28a	AASC01022836	NA	273; partial	822	NA	similar	GLAVSDLCSLLTMIWISICQNPLFYRSELNFDPQDILYLTGAVPHVLFVKIATFITAFITFERCLCIAVPLKVKTIITPRRTKTIIISIYITIPILIIPFILGHRFEWVFDFTRNATILRSTYTADREMLEAITFLALGVFATTFSFVFVICCTIVLIVKLNSKTKWRQATAAKSDRAAEGVGVKDQKVVKMVTLISVIFIVCAVPPTLLFFYMAIDPSFRFFGVYKNLYLIFWTSSFLTETVNSSVNIFVYLKMSSKYRAVFMKTFWNKEEK	GGGCTCGCTGTGTCTGACCTGTGCTCCTTGCTGACCATGATATGGATAAGCATCTGCCAGAACCCGCTTTTCTATCGTTCTGAGTTGAACTTTGACCCCCAGGATATCTTGTACCTCACGGGGGCCGTGCCCCATGTCCTCTTTGTCAAAATCGCCACTTTTATCACCGCCTTCATCACCTTCGAACGATGTCTGTGTATCGCTGTCCCTCTGAAGGTGAAGACGATCATCACACCGAGAAGGACAAAGACAATTATTATCTCCATCTACATTACAATACCCATTTTGATTATCCCCTTCATCCTTGGCCACAGATTTGAGTGGGTTTTCGATTTCACCAGGAATGCCACTATACTAAGATCTACCTACACGGCTGACAGAGAAATGCTAGAAGCCATT…
		NA = Not applicable			NA = Not applicable

## Sheet: Subfamily b
Name	Genomic contig	Number of introns	Size (amino acids)	Size (nucleotides)	Predicted MW (kDa)	CNS	Amino acid sequence	Nucleotide sequence
1b	AASC01147398	0	338	1017	37.7		MASGNESYGTPLGPPQSRMVDDHVLAIIIICFFVIILGTISFFGIVANVINLIVFIRQGFKDTVNISLFSLAISDIGALIPLLWMSIGLNPYFFADPPFDPQEVLYLTSGWPHICFARISGWITAFITLERCLCIAMPLKVKTMITVKRTAIALVSIYVAMIGALLPVFYALRLEPIFSPLKNETKFRTVYIPNGFAIESAVFLINAFSQFVSFIVVIICTIILVQALISKSKWRKSTSSFGDHDSFSNRDKKVVKLVLFIAIIFIVCFLPSAINFLASSLEPEFNTYGKYGDLFVLMWSFSANLSATNSAVNIFVYYKMSSKYKQILDKMLLRSTKG	ATGGCCTCTGGAAACGAAAGTTATGGAACGCCGCTCGGACCACCACAGAGCAGAATGGTTGACGATCATGTCCTTGCAATCATCATCATCTGTTTCTTCGTCATTATTTTAGGAACCATCAGCTTTTTTGGCATTGTGGCTAACGTCATCAACCTAATCGTTTTTATCAGACAGGGCTTTAAAGACACCGTGAACATCTCTTTGTTCAGCCTGGCCATTTCCGATATAGGAGCACTGATCCCGCTGCTCTGGATGAGCATTGGTTTAAACCCTTACTTTTTTGCTGATCCGCCCTTTGATCCCCAGGAGGTCTTGTATCTCACATCAGGGTGGCCACACATTTGCTTTGCCCGTATCTCTGGTTGGATTACAGCCTTCATAACGCTGGAAAGATGTCTC…
2b	AASC01177837	0	339	1020	37.7		MASGNETYGTSFGPRPSRMVNDLVLTIFVIGFYVIILGAICLSGIVANVINLIVFIRQGFKDTVNIFLFSLAISDIGLLIASLWLSIGFNPYFENACLPFDAKEVAYLTAGWPGICFSRISGWITAFIMLERCLCIAVPLKVKTMITVKRTVIALVSIYVAMIGALLPVFYAIRLEPRYSPLKNETKIRIVYIANGFAIESAVFLINAFSQLISFIMVIICSIILVQNLISKSKWRKSTSSSGDHDSFSNRDKKVVKLVLFIAIIFIVCLSPSVINFIAQSFEPEYTASGKYGDMFLLIWSFSSCLKATNSAVNIIVYYNMSSKYKQTLDKMLLRCKKG	ATGGCCTCTGGAAACGAAACTTATGGAACGTCGTTTGGACCACGGCCTAGCAGAATGGTCAACGATCTAGTCCTTACAATCTTCGTCATCGGTTTCTACGTCATTATTTTAGGAGCTATCTGCTTGTCTGGCATTGTGGCAAACGTCATCAACCTAATCGTTTTTATCAGACAGGGCTTTAAAGACACGGTGAACATCTTTTTGTTCAGCCTGGCCATTTCCGATATAGGCTTACTGATTGCGTCGCTCTGGTTGAGCATTGGTTTTAACCCTTACTTTGAAAATGCGTGTCTGCCTTTTGATGCCAAGGAGGTCGCGTATCTCACGGCAGGGTGGCCAGGTATTTGCTTTTCACGTATCTCTGGTTGGATTACTGCCTTCATAATGCTGGAAAGATGT…
3b	AASC01148898	0	337	1020	37.6	similar	MASGNETHGTSFGPRPSRMVNDLVLAIFVIGFYVIILGVISFFGIVANVINLIVFIRQGFKDTVNISLFSLAIADIGALIASFWLSIGFNPFFANACLPFDPKDVLYLTAGWPGTCFSRISGWITASIMLERCLCIAVPLKVKTMITVKRTVIVLVSIYVAMIGALLLVFYALRLEPRYSPLKNETKIRIVYITNGFAIESAVFLINAFSQLITFSIVIICSIILVQNLISKSKWRKSTSSSGDHDSFSNRDKKIVKLVLFIAIIFIVCLSPSVINFIAQSLEPEYTASGKYGDLYLLIWSFSASLSTTNSAVNIFVYYNMSSKYKQILDKMLPRCTKG	ATGGCCTCTGGAAACGAAACTCATGGAACATCGTTTGGACCACGGCCTAGTAGAATGGTCAACGATCTAGTCCTTGCAATTTTTGTCATCGGTTTCTACGTCATTATTTTAGGAGTCATCAGCTTCTTTGGCATTGTGGCTAACGTCATCAACCTAATCGTTTTTATCAGACAGGGCTTTAAAGACACCGTGAACATCTCTTTGTTCAGCCTGGCCATTGCCGATATAGGGGCACTGATTGCGTCGTTCTGGCTGAGCATTGGTTTTAACCCTTTCTTTGCAAATGCGTGTCTGCCTTTTGATCCCAAAGATGTCCTGTATCTCACGGCAGGGTGGCCAGGTACTTGCTTTTCACGTATCTCTGGTTGGATTACAGCCTCCATAATGCTGGAAAGATGT…
4b	AASC01132996	0	339	1020	37.8		MASGNESYGTPPGPLQIKMINELVLTILLVVFNVIIVGAISFFGIVANVINLIVFIRQGFKDTMNISLFSLAISDIGALTPTLWATVGFNPLFVNVDLPYNAQEVVYLTAGWPHICFSRISGWITAFIMLERCLCIAVPLKVKTMITVKRTVIALVSIYVTMIGAMLPVFYALRLEPRYSPLKNETKFRTVYIPNGFAIESVVFLIFSFSQFISLSVVIICTILLVKTLITKSKWRKSTSSSGDHDSFSNRDKKVVKLVLCIAIIFIVCLLTGAIINVAQSLEPEFNITGKYRDLFVLIWSLFSFLSAANSAVNIFVYYNMSSKYKQILDKMFLRGTEG	ATGGCCTCTGGAAACGAAAGTTATGGAACGCCGCCCGGACCACTGCAGATCAAAATGATAAACGAATTAGTACTTACAATCCTCCTCGTGGTTTTCAACGTCATTATTGTAGGAGCCATCAGCTTCTTTGGCATTGTGGCTAACGTCATCAACCTAATCGTTTTTATCAGACAGGGTTTTAAAGACACTATGAACATTTCTTTGTTCAGCCTGGCCATTTCCGATATAGGGGCACTGACTCCGACGCTATGGGCGACCGTTGGTTTTAACCCTTTATTTGTAAATGTTGATCTGCCGTATAATGCCCAGGAGGTCGTGTACCTCACGGCAGGGTGGCCACACATTTGCTTTTCACGTATCTCTGGTTGGATTACAGCCTTCATAATGCTGGAAAGATGT…
5b	AASC01135583	0	341	1026	38.5		MASSNKSYPSNSETTLKGLVDDHVREIFVLLFFVFALGTISFFGVVFNAVNMIVFIKQGFKDTVNIALFGMAISDIGALLPLLWESVCFNPWFASADLPFDPQDVVYVTSGWPHVCFARITSWITAFVTLERCLCIAMPLKVKTSITPRRTIYVILGIYLAMFACVVPALYSVYLGPKLYPLRNETKIGLIFIPNGPYIETFSTMLYAFSQIASFFAVIVCTAILVQNLIRKSKWRESTSSTAQQESFSNRDKKIVKMILLIAVIFIVCFLPSTASFIAQTIKPEYNFVGRYQNLFLLSWAIFTSVAAVNSTVNIFVYYKMSSKYKEILDKMLRMNGEKSV	ATGGCCTCAAGTAACAAAAGTTATCCATCAAACTCAGAGACAACACTTAAAGGACTGGTCGACGACCATGTGCGGGAGATATTCGTTCTTCTGTTCTTCGTCTTCGCCTTGGGAACCATCAGTTTCTTTGGCGTCGTCTTCAACGCAGTCAACATGATCGTTTTCATTAAGCAGGGCTTTAAAGACACAGTGAACATTGCTCTGTTTGGTATGGCCATTTCAGATATCGGAGCTCTGCTTCCTCTGCTGTGGGAGAGCGTCTGTTTCAACCCTTGGTTTGCCAGTGCCGATTTACCCTTTGACCCGCAGGACGTCGTGTATGTGACGTCAGGATGGCCCCACGTTTGTTTCGCCCGCATTACTAGTTGGATCACGGCCTTCGTCACGTTGGAGAGATGT…
6b	AASC01126505	0	341	1026	38.2	similar	MGPEDNSSVTSLALQQGGLVDDDVLRIFILVFFVVALGTISFFGIVFNAINIIVFIKQGFKDTVNIALFSLAISDLGAVVPLLWESICFNPSFANADLPFDTQDIVYLTAGWPHVCFARITSWITAFITFERCLCIALPLKVKRIITPRRTIVVIICIYFTMIAGVVPVYHSVRLRSKFFAQRNTTKIGLVYIPNGTFIEKFSILINAFAQFASFFAVIVSSAILVQSLVRKSKWRQSTSSTAGQESFSNRDKKVVKMILIIAVIFIACFLPSAVTFIAQSITPEYNIVGRFQNMFLLTWAIFTSVAAVNSSVNIFVYYNMSSKYKDILDKMLRLNREKGS	ATGGGCCCTGAAGACAACAGCTCTGTGACGTCACTTGCACTGCAACAGGGCGGGCTGGTGGACGATGACGTCTTAAGGATCTTCATTCTCGTTTTCTTTGTTGTTGCTTTGGGAACCATCAGCTTCTTCGGCATCGTTTTCAACGCCATCAATATAATCGTCTTCATCAAGCAAGGTTTTAAAGACACAGTCAACATCGCTTTGTTCAGCTTGGCCATTTCCGATTTGGGAGCTGTCGTTCCTCTTTTGTGGGAGAGTATCTGTTTTAACCCTTCCTTCGCCAACGCCGATCTTCCCTTTGACACACAAGACATCGTGTACCTTACGGCAGGTTGGCCTCACGTTTGTTTCGCGCGCATCACAAGTTGGATCACGGCTTTTATTACGTTTGAGAGGTGC…
7b	AASC01137539	0	340	1023	38.6	similar	MDAGNRSKPESPEPQRTGLVNDEVLDVFVVLFFVVASGTISFFGVLFNMVNVIVFYKQGFKDTVNITLFGLAISDMGSLVTLLWMSICFNPWFANADLPFDHQDIQYLTAGWPHVCFARITSWITAFVTFERCLCIALPLKVKTILTPRRTVIVIVSIYFVMIASVSPVYYSIRLGPKYFPQRNETKIGLVYRPSGPFIENVSFSINVFAQLASFFSVIVCTAILVQNLLLKSKWRQATSSSAKQDTFTNRDKKVVKMILFISSIFIACFLPSAVNLIAMIISAEYSIVGRYQNMFLVTWAIFNSLEANNSTVNIFVYYNMSSKYREILDKMVNKKQIKK	ATGGATGCCGGGAACAGAAGCAAGCCAGAGTCCCCAGAACCACAGCGTACAGGTCTAGTGAATGACGAAGTCCTTGACGTATTTGTCGTCCTTTTCTTCGTCGTCGCTTCAGGAACCATCAGCTTCTTCGGCGTCCTATTCAACATGGTCAATGTCATCGTGTTCTATAAGCAGGGCTTCAAAGACACGGTCAACATTACTCTGTTTGGGCTGGCCATCTCCGATATGGGTTCCCTCGTGACACTTCTCTGGATGAGCATCTGCTTCAACCCGTGGTTCGCCAACGCCGATCTGCCCTTCGATCATCAAGACATTCAGTATCTCACGGCTGGGTGGCCGCATGTTTGCTTCGCGCGCATCACCAGTTGGATCACAGCCTTTGTCACGTTCGAGAGGTGT…
8b	AASC01154091	0	341	1026	38.3		MDSRNSSQIAVLASAQTGLLVDDFTYNIFVLIFFVAVMGSASFIGIIFNAINIIVFRKQGFKDTVNITLFGLAISDIGGLMSLIWLSICFNPWFTNADLPFDTEEIQYVTAGWPHTCFTRITGWITAFVTFERCLCIAMPLKVKTIITPRRTTFVVVGIYSIVISGVVPAFYSIRLGPKFYQSKNVTKIGLLYIPNGVHIENVAVLVNIIPQYVSFLVVIVCTIILVRNLTLKSKWRKSTSNSAQQNSLSNRDKKVVSMIILISSIFMACFLPSAVNQIIMIVSVEYSIYGINRNLFLLSWSICKSLEAVNSAVNIFVYYNMSSRYREILDEMLNRNKGKK	ATGGACTCTCGAAATTCTAGCCAAATAGCAGTCTTAGCATCCGCCCAAACAGGGCTGCTGGTAGATGATTTCACATACAACATCTTCGTCCTTATCTTCTTCGTCGCTGTCATGGGCTCCGCCAGCTTCATCGGCATCATCTTCAACGCAATCAACATCATCGTTTTCCGGAAGCAGGGCTTTAAGGACACCGTTAACATAACCCTATTCGGTCTGGCCATCTCCGATATAGGAGGACTAATGTCTCTCATATGGTTAAGCATTTGTTTCAACCCTTGGTTCACCAATGCTGACCTGCCTTTTGACACTGAGGAGATTCAGTACGTGACAGCAGGATGGCCCCACACCTGTTTCACACGCATCACTGGTTGGATCACAGCCTTCGTCACGTTTGAGAGG…
9b	AASC01123121	0	364	1020	40.8		MDSGNNTSQTKVSESTQAGLVNKDVMNLFILVFFVHASGTISFFGLIFNIINIIVFYKQGFKDTVNITLFGLAISDMGGSIIHVWMSICFNPYLFADIDLPYDPSDISYVTGGWPHVCFTRITSWITVFATLERCLCIALPLKVKAIITPKRTVLVIVGIFVSMIASLVPACYSIRLGPKYFPERNVTKIGLIFIPGGIYIENITVSINAFSQLSAFIAVASCTTILVHNLIQKSKWRQSTSSSTKQDSFSNRDKKVVKMILLISIIFIICLLPGSVNLVTTFINHEYNMAGRYRNLFISLWGIWVSLEALNSSVNIFVYYNMSSKYKNILNTMLHINN	ATGGACTCTGGCAATAACACAAGTCAGACAAAAGTCTCGGAGTCAACCCAGGCTGGCTTGGTGAACAAAGATGTTATGAACCTCTTCATTTTAGTTTTCTTTGTCCACGCTTCCGGTACCATCAGTTTCTTCGGTCTCATCTTCAACATCATCAATATTATCGTCTTTTACAAGCAGGGTTTTAAGGACACAGTAAATATTACTCTGTTCGGGTTGGCCATCTCCGATATGGGAGGCTCAATAATACATGTGTGGATGAGCATCTGTTTTAATCCTTATTTGTTTGCTGACATCGACCTGCCCTACGATCCATCGGACATTTCATATGTAACGGGGGGATGGCCTCATGTCTGTTTCACGCGCATTACTAGCTGGATCACAGTGTTTGCCACATTAGAG…
10b	AASC01191494	0	339	1020	38.2		MGSGNHTSQTEVLESTQTGLVNKDVMNLFILVFFVHATGTISFFGLIFNIINIIVFYKQGFKDTINITLFGLAISDMGGSIIHVWMSICFNPFLFADIDLPYDPQDISYITGGWPHVCFTRITSWITVFATLERCLCIALPLKVKTIITPKRTVLVIVGIFLSMITSLAPAFYSVRLGPKYFPERNVTKIGLIFRPGGIYIENISVSINAFSQLSAFIAVASCTTILVHNLIQKSKWRQSTSSFAKQDSFSNRDKKVVKMILLISIIFIICLLPGSVNLVTTFINHEYNMAGRYRNLFISLGGMWVSLEAFNSTVNIFVYYNMSSKYKDILNTMFHIKN	ATGGGCTCTGGCAATCACACAAGTCAGACAGAAGTCTTGGAGTCAACCCAGACTGGCTTGGTCAACAAAGATGTCATGAACCTCTTCATTTTAGTTTTCTTTGTCCACGCTACCGGCACCATCAGTTTCTTCGGTCTCATCTTCAATATCATCAACATTATCGTCTTTTACAAGCAAGGCTTTAAGGATACAATAAACATTACTCTGTTCGGGTTGGCCATCTCCGATATGGGAGGCTCAATAATACATGTGTGGATGAGCATTTGTTTTAATCCTTTTTTGTTCGCTGACATTGACCTGCCCTACGATCCACAGGACATTTCATATATAACGGGGGGATGGCCTCATGTCTGTTTCACGCGCATTACTAGCTGGATCACAGTGTTTGCCACATTAGAG…
11b	AASC01159697	0	346	1040	39.2		MGPGNESQTALSKITTRGIVNDNIRYIFVLIFFVSATGTISFFGIIFNIINIIVFLKQGLKDSVNITLFSMAISDTGSLIALLWMSVCFNPWFINSGLPFDHIEMQYLTAGWPHGLFARITSWITAFVTFERCLCIAVPLKVKTIITPRRTVVVVVCIYLTMMACVAPIYYAVHFGPKFFPEKNKTMIGLVYIPNGLLIQSISLTINAFAQFGSFFAVIICTTVLVLNLRRKSKWRQSTSTSAKQESLSQRDKKVVKIVLLISTIFIACFSPAAAAFIAMSIVPGYNIVGRYQNMFLLTWSMFKTFKATNSTINIFIYYNMSSKFKEIFDEMFHRNREIDHQDNTI	ATGGGCCCTGGAAATGAAAGCCAAACAGCCCTTTCAAAAATCACCACAAGAGGCATCGTGAACGATAATATCCGTTATATCTTTGTCCTTATTTTCTTTGTCAGCGCCACAGGAACTATCAGTTTCTTTGGTATCATCTTCAATATCATTAACATAATTGTGTTTTTAAAGCAAGGCTTAAAGGACAGTGTAAATATAACACTATTTTCCATGGCCATTTCCGATACGGGATCTCTGATAGCACTTCTTTGGATGAGTGTCTGTTTTAATCCTTGGTTCATCAATTCTGGCTTACCCTTCGACCACATAGAAATGCAATATCTTACAGCAGGATGGCCACACGGTCTTTTTGCCCGTATAACGAGTTGGATCACAGCCTTCGTTACGTTTGAAAGATGT…
12b	AASC01159697	0	345	1038	39.2	similar	MRSGNENQTALSEITMSGIVDDGILYIFVIIFFVTATGTISFSGIVFNIINVIVFLKQGLKDSVNITLFALAISDTGSLMGLLWMSICFNPLFINSGLPFDHIDFQYLTAGWPHVLFARITSWITVFVTFERCLCIALPLKVKTIITPRRTIVVVVCIYLFMMACVAPIYYAVRFGPKFFPEKNRTLIGLVYIPNGIFIQSISMTLNAFAQFGSFFAVIICTAILVHNLIRKSKWRQSTSSSAKQESLSQRDKKVVKIVLLIATIFIACFFPGAVAFIAMSIVPEYNIVGRYQNMWLLTWSMFKAFKALNSTVNIFIYYNMSSKYKEIFDEMFHRNRETDHEDNI	ATGAGATCCGGAAATGAAAACCAAACAGCCCTTTCAGAAATAACAATGAGTGGCATTGTGGACGATGGTATCCTGTACATCTTTGTCATTATTTTCTTTGTCACTGCCACTGGAACTATCAGTTTTTCAGGTATAGTCTTCAATATCATTAACGTAATTGTGTTTCTAAAGCAAGGTTTAAAGGACAGTGTAAATATAACACTGTTTGCCTTGGCCATTTCCGATACGGGATCTCTGATGGGACTCCTCTGGATGAGTATCTGCTTTAACCCATTGTTCATCAATTCTGGTTTACCCTTCGACCACATAGACTTCCAATATCTTACCGCCGGGTGGCCACATGTTCTTTTTGCTCGTATAACAAGTTGGATCACAGTCTTCGTTACGTTTGAGAGGTGT…
13b	AASC01064969	0	347	1040	38.7		MGTGNESHTTPSEPASGGLVSEGLRDLFIVIFFVATTGTISFSGVVFNVINMIVFLKQGLRDSVNISLFGMATSDTGALLGLFWMSICFNPWFVSSGLPFDHIDVQHLTGGWPHMIFSRITSWITAFVSFERCLCIAMPLKVKTIITPRRTMIVVACIYLILITCVTPVYYSVRLGPKFFPKKNKTLIGVTYIPNGSSIENISLALNILAQFGSFFAVSICTAILVHNLLLKSKWRQSTSNSAKQESLSQRDKKVVKLVLLISTIFIACFFPGAVAFIVMTLFPGYNIVGRYQNIFLLTWSMFTVLQATNATVNIFIYYNMSSKYKEILDELLRRKKGNDNQSTKNY	ATGGGCACTGGAAATGAAAGCCATACAACTCCTTCAGAACCAGCATCGGGAGGGCTTGTAAGCGAAGGTCTCCGCGACCTCTTTATCGTTATTTTCTTCGTCGCCACTACAGGAACTATCAGTTTCTCTGGTGTTGTTTTCAACGTCATTAACATGATTGTATTTTTGAAGCAAGGCTTAAGAGACAGCGTAAATATTTCTCTCTTCGGTATGGCCACCTCCGATACGGGAGCTCTTTTGGGACTGTTCTGGATGAGCATTTGTTTTAATCCTTGGTTCGTCAGCTCTGGTTTACCCTTCGACCATATAGACGTGCAACATCTCACTGGTGGGTGGCCACACATGATTTTCTCCCGCATTACCAGTTGGATCACAGCCTTCGTTTCGTTTGAGAGATGT…
14b	AASC01064969	0	341	1026	38		MGPGNGSQTTLPESVSKGIVSAGLLNIFVITFYVAATGTISFSGIIFNIINIIVFLKQGLKDSVNITLFSMAISDTGSLMGLFYVSISFNPWLVNADLPFDPLDLQHLAGGWVHILFARITSWITAFVTFERCLCIALPLKVKNIITPRRTIVVVVSIYLTMLAFVAPVYYSTRLGPKFFPEKNKTMIGLLYVLNGPSIEKVSLALNVLAQFGAFFAVIICTVILVHNLLLKSKWRQSTSSSAKQESLSQRDKKVVKIVLLISTIFIFCFFPGAVSFIAMSTVNGFNVNGRYHNIFLLTWSMFKTLQATNSTVNIFIYYNMSSKYKEILDEMLHRKKGNID	ATGGGTCCTGGAAATGGAAGCCAGACGACTCTCCCAGAATCGGTATCGAAAGGGATCGTAAGCGCTGGTCTCCTTAACATCTTTGTCATTACTTTCTACGTCGCCGCTACGGGAACTATCTCTTTCTCTGGTATCATTTTTAATATCATCAACATAATTGTGTTTTTGAAGCAAGGCCTAAAGGACAGCGTAAATATTACTTTATTCAGCATGGCTATCTCCGATACGGGATCTCTGATGGGACTCTTTTATGTGAGCATCAGTTTTAACCCATGGCTTGTCAACGCCGATTTGCCATTCGACCCTTTAGACCTCCAGCACCTCGCTGGCGGTTGGGTACATATACTGTTTGCCCGCATTACAAGTTGGATTACAGCGTTCGTTACGTTTGAGAGATGT…
15b	AASC01189496	0	344	1034	38.8		MGSGNESQTALSKTTTGVLVNDRTLHIFVLIFFVSATGAISFSGIIFNIINIIVFLKQGLKDSVNITLFSMAISDTASLIALLWMSICFNPWLINSGLSFDHKEMQYLTAGWPHGLFARITSWITAFVTFERCLCVALPLKVKTIITPRRTIVVVVCIYVTMIGCVAPIYYAVHFGPKFFPDKNKTMIGLVYVPNGHFIQSILLTINSFAQFGSFFAVIICTAVLVYDLRRKSKWRQSTSSSAKQESLSQRDNKIVKIVLFISTIFIACFSPAAAAFIAMSIVPGYNIVGRYQNMFLLTWSMFKTFKATNSTINIFIYYNMSSKYKEIFDEMFHRDRKTDHQEI	ATGGGCTCTGGAAATGAAAGCCAAACAGCCCTTTCAAAAACAACCACTGGAGTTCTTGTGAACGACCGTACCCTGCACATCTTTGTTCTTATTTTCTTTGTCAGCGCCACAGGAGCTATCAGTTTCTCGGGCATCATCTTCAATATCATTAACATAATTGTATTTTTAAAGCAGGGATTAAAGGACAGTGTAAATATAACACTATTTTCCATGGCCATTTCCGATACGGCATCTCTGATAGCACTTCTTTGGATGAGTATCTGTTTTAATCCTTGGCTCATCAATTCTGGTTTATCCTTCGACCACAAAGAAATGCAATATCTTACCGCAGGATGGCCACACGGTCTTTTCGCCCGTATAACGAGTTGGATCACAGCCTTCGTTACGTTTGAGAGGTGT…
16b	AASC01202310	0	339	1020	38.1		MDSDNDTSQTEISESTQTGLVNKEVTNLFISVFYVHSTGIISFFGLIFNIINIIVFYRQGFKDTINITLLGLAISDTGGLITHLWISICYNPYLFADLDLLYDPTDIGYLTGGWPHVCFTRITSWITVFATLERCLCIALPLKVKTIITPKRAVIIIVGIFVTMIASLAPVCYSIRLGPKYFPQRNVTKIGLVFIPGGIYIENIAVSINAFSQLSAFFAVTSFTTILVQNLIQKSKWRRSTSSSAKHDSFSNRDKKVVKMILLISIIFIICLLPGSVNLITTFINDEYNMAGRYRNLFLCSWGICGFLDALNSTINIFVYYNMSSKYKDILNTLLCIKK	ATGGACTCAGACAATGACACAAGTCAGACAGAAATCTCGGAGTCAACCCAGACAGGCTTGGTGAACAAAGAAGTCACGAACCTATTCATTTCTGTTTTCTATGTCCACTCTACCGGCATAATCAGTTTCTTCGGTCTCATCTTCAACATCATCAACATAATTGTCTTTTACAGGCAGGGCTTTAAGGACACAATAAACATTACTCTGCTCGGGTTGGCCATCTCCGATACGGGAGGCTTAATAACACATTTGTGGATAAGCATCTGTTATAATCCTTATTTGTTTGCTGACCTCGACCTGCTCTACGATCCAACGGACATTGGATATCTAACGGGGGGATGGCCTCATGTCTGTTTCACGCGCATTACAAGCTGGATCACAGTGTTTGCCACATTAGAG…
17b	AASC01202358	0	344	1035	38	similar	MGKGNESLAPVPEKNPTIFVDEDLLYIFVVIFYVTATGTISFSGIVFNIINIIVFIKQGLKDTVNISLFSLAISDTGSLMTLFWMSICFNPAMADPSFPFDNEDFQYLTGGWPHIVFARITSWITAFVTFERCLCIALPLKVKTIMTPKRAIIVIVSIYFMMIACVVPVFYSISFGEKYFPLKNKTAIGLVYIPNGYFIENVSMTITVFAQFAAFLAVIVCTAVLVHNLILKSKWRRKTSTAAKKDSLSQRDKKVVKMVLLISTIFIACFFGDAATFIAMSVVPGFTILGTHRNMVMLTWSVFKTTKAINSMVNIFIYYNMSSKYKEILNKMLHIKQVKVEKDA	ATGGGCAAAGGGAATGAAAGCCTAGCACCTGTACCAGAAAAAAACCCGACAATTTTTGTGGATGAAGATCTCCTGTACATTTTTGTTGTCATTTTTTACGTCACTGCCACTGGAACTATCAGTTTCTCTGGTATTGTCTTCAACATCATAAACATAATAGTGTTCATAAAGCAAGGCCTAAAAGATACAGTGAATATTTCACTGTTTAGCTTGGCTATCTCGGATACAGGGTCGCTGATGACACTTTTCTGGATGAGCATCTGTTTTAATCCTGCTATGGCAGATCCCAGTTTTCCTTTCGACAACGAAGACTTTCAGTATCTCACTGGAGGGTGGCCTCATATTGTTTTTGCCCGAATCACGAGTTGGATCACAGCCTTCGTTACGTTTGAGAGGTGT…
18b	AASC01166384	0	344	1035	38.5	similar	MDSGNESLATLPAPNPKVFVNDELLYIFVVFFYVTATGTISFSGIVFNIINIIVFLKQGLKDTVSISLFSLAISDIGALMSLFWLSICFNPAMANPDFPFDNEDIQYLTAGCPHIIFARITSWITAFITFERCLCIALPLKVKTIITPRRAIIAIVSIYLVMIACVAPMFYAIGFGQKYFPLKNKTLIGLVYIPNGYFIEYVSMTISAFAQYAAFLAVIICTAVLVHNLLLKSKWRRKTSTAAKKDSLSQRDKKVVKMILLISTIFIACFLGDAATFIAMSVVPGLTMFGRNRNMVLLTWSIFKTTKAINSTVNIFIYYNMSSKYKEILNEILHIKQVKVEKGT	ATGGACTCAGGAAATGAAAGCCTGGCAACTCTTCCAGCACCAAATCCTAAAGTCTTCGTGAATGATGAACTTCTATACATTTTTGTCGTCTTTTTTTACGTCACTGCAACGGGAACTATCAGTTTCTCTGGTATAGTCTTCAACATCATCAACATAATAGTGTTCTTAAAGCAAGGCCTAAAAGATACAGTGAGCATATCACTGTTTAGCTTGGCTATCTCGGACATTGGAGCATTGATGTCGCTTTTCTGGCTAAGCATCTGTTTTAATCCTGCGATGGCCAATCCTGACTTTCCTTTCGACAACGAAGACATACAGTATCTCACTGCTGGGTGCCCTCATATTATTTTTGCCCGCATTACAAGTTGGATCACAGCCTTCATTACGTTTGAGAGGTGT…
19b	AASC01182788	0	341	1026	38.2		MGPGNGSQTTFSESPEEGIVDPELLNIFVIMFYVTATGTISFFGMVFNIINAIVFVKQVLKDSVNITLFAMALSDTGSLLGLFWMSICFNPWFVNSGLPFDHLDVQYITAGWPHVLFARITSWITAFVTFERCLCIALPLKVKTIITPKRTVVLVVCIYVATIASVAPVYNFVRLWPKYFPKQNKTTIGLVYVGNGPFIENILLAFNVLGQFGSFFAVSICTAVLVHNLMLKSKWRQKTSTAAKKESLSQRDKKVVKIVLLISTIFIVCFFPGAVSFIAMSVIPGFGIVGRYQNTFLLIWSIFKTLQATNSTVNIFIYYNMSSKYKEVLDNMLNRKSDKHG	ATGGGCCCCGGAAATGGAAGCCAAACAACATTTTCAGAATCACCCGAGGAGGGGATTGTGGACCCTGAACTCCTGAACATCTTTGTCATTATGTTTTACGTTACAGCCACTGGAACGATCAGTTTCTTCGGCATGGTTTTCAACATCATCAATGCAATTGTCTTCGTAAAGCAAGTCCTGAAAGACAGTGTAAACATCACGCTGTTTGCTATGGCTCTCTCTGATACGGGGTCTTTGTTGGGGCTTTTCTGGATGAGCATCTGTTTTAACCCTTGGTTCGTGAACTCTGGTTTGCCCTTCGACCATCTAGATGTCCAATATATCACTGCAGGGTGGCCACACGTTCTATTCGCCCGTATTACAAGTTGGATCACAGCCTTCGTTACGTTTGAGAGGTGT…
20b	AASC01152348	0	340	1023	38.1		MDSGNHSHVTPSQSSEKGWVSDELLNIFVVFFLVAAAGPICFFGTIFNAINAIVFFKQGFQDTVNITLFFLAISDLGTLVNIFGMSICYNPWFVQADLPIHYHDLSYLTTGWLSLCFARISSWITAFVTFERCLCIALPLKVKTIITPRNTVIVILGIYVTMIVSVAPVYYAIGLGPKYFPQLNATKIGLVYISNGVSIENVSLSINAFSQLFSFFATITCTIILVHNLLLKSKWRQSSSSAVQQKSFSKRDAKVVKMIVFISSVFIACYLPSAVNFIATVIFDEYGVLGRYQNMFVLTWVIFLCLVATNSTVNIFVYYNMSSKFREILNDMLNIKRTET	ATGGATTCTGGGAATCACAGCCACGTCACACCCTCCCAGTCTAGCGAGAAAGGTTGGGTGAGCGATGAACTTCTAAATATTTTCGTTGTCTTTTTCTTGGTGGCCGCTGCGGGGCCCATCTGTTTTTTTGGAACAATTTTCAACGCCATCAACGCAATAGTATTCTTCAAGCAAGGCTTTCAAGACACCGTGAACATTACTCTGTTTTTTCTGGCCATCTCCGATTTGGGAACGTTGGTGAATATTTTTGGGATGAGCATCTGTTACAACCCTTGGTTCGTCCAAGCTGATCTGCCCATCCACTACCACGACTTGAGTTATCTAACAACGGGCTGGCTCAGCCTCTGCTTCGCCCGTATCTCCAGTTGGATCACGGCTTTTGTCACTTTTGAGAGGTGT…
21b	AASC01099311	0	342	1030	38.2	similar	MSSGNYSHTLLFEQDKEPLIDDDVLNVLIIVLYVAAMGSVCFFGIIFNAVNIYVFFKQGFKDTVNITLFSLAVSDMGALVALLWASVCFNPLFAQSVLPVVYQDLVYITSGWPTTIFARISSWITAFVTFERCLCIALPLKVKTIITPRRTIYVIVSIYIGVAACVAPVFYSISLGPKYISEVNMTMIGIVYISHGVFIEGISLLISVFSQLVSFFSVIVCTVILVQTLLIKSRWRQSSSSAAKQESLSNRDMKVVKMVLSIAVIFIVCFSPSAASIFAMMSVTEYSIDGEYQNMFLLIWAISFLLVVTNSAVNIFVYYNMSSKFKEIIDEMFNRMRGKCRA	ATGTCTTCTGGAAATTACAGCCACACTCTATTGTTTGAACAAGACAAGGAACCTTTGATAGACGATGATGTCCTCAATGTTTTAATCATCGTTTTGTATGTCGCAGCCATGGGCTCTGTCTGTTTCTTTGGCATTATATTCAATGCGGTCAACATTTACGTGTTTTTTAAGCAAGGATTCAAAGACACCGTCAATATCACTCTGTTCAGTCTGGCCGTTTCCGATATGGGAGCTCTGGTAGCACTCCTGTGGGCTAGTGTTTGCTTTAACCCTTTGTTCGCCCAATCTGTTCTGCCAGTGGTTTATCAAGACTTAGTCTATATAACATCTGGATGGCCTACCACTATTTTTGCACGGATATCCAGCTGGATCACAGCCTTCGTCACGTTTGAGAGATGT…
22b	AASC01095485	0	349	1050	38.4		MTTGNISLATSPGSPETGVLDIATRNIIVLLSLTIFGGLISLVGIVFNAINVVAFVKQGFKDTVNITLFGLAISDLGVLVTFLWGGICYNPLFINSGHSFDPDGLCYLTCGWPSVCFARITSWITAFVTFERCMCIAMPLKVKTIITPKRTVFVVVGIFLTMFANVVPVYCSISLGPTFFRELNKTMIGMVFIPNGETIEKVALSISIFSQFASFFVVIVCTVVLILNLIRKSKWRQSTSSSAKQKSVSNRDKKVVKMILSISIIFIACFLPSGVNFIVIFFLPEYKVTGKYQNLFISTWCLCKALGTLNSSVNIFVYYNMSSKFKEIVDKMFPGIVGKKETKKISNGP	ATGACTACAGGAAATATCAGTCTGGCAACGTCCCCGGGATCACCAGAGACTGGCGTATTAGATATTGCTACCAGAAACATCATCGTTCTTTTGTCCTTAACTATTTTTGGAGGGCTCATCAGTCTTGTTGGTATTGTCTTCAATGCCATTAACGTAGTGGCCTTTGTTAAACAGGGCTTTAAAGACACGGTGAACATAACGTTGTTTGGCTTAGCCATCTCCGATTTGGGGGTGTTAGTGACCTTTCTGTGGGGAGGCATCTGCTATAACCCTCTGTTCATAAATTCGGGTCATTCTTTTGACCCTGACGGCTTATGTTATCTAACATGCGGGTGGCCTAGTGTTTGTTTTGCCAGAATCACAAGTTGGATCACAGCTTTTGTCACATTTGAGAGGTGT…
23b	AASC01196016	0	340	1023	37.7		MASGNSTTLDETALTGIVSDSLTNIFVVLFFVSITGTNSFCGIVFNIINIIVFLKQGFKDSVNITLFGMAISDTGSLIGLVWVSIFLNPWLVNSGVTYDSTDVHYLTGGWPHMIFARIISWITAFVTFERCLCIALPLKVKTIITPRRTIAIVIGIYLIMFAFVTPVFYSVRLGPKYFPKKNQTLIGIIYIPNGPTFENVSFAVNVLAKFGSFFAVIICTVVLVHNFLLKSKWRQSTSTSAKKESLSQRDKKVVKVVLFIATIFIACFSPGAASVVAISNVPGYSITGRYRNMFMVTWSIFTTIQATNSAVNIFVYYNMSSKYKEILDGMLRRKGGDGDK	ATGGCATCTGGAAATAGCACCACTCTAGATGAGACAGCATTGACTGGGATTGTGAGCGACTCTCTCACCAACATCTTTGTTGTTCTTTTCTTCGTCTCCATCACGGGAACAAACAGTTTCTGTGGTATTGTCTTTAACATTATCAACATAATAGTGTTTTTAAAACAAGGATTCAAAGACAGTGTCAACATCACTCTCTTCGGCATGGCCATCTCCGATACGGGTTCTCTTATTGGACTTGTATGGGTGAGCATTTTTCTGAACCCTTGGCTCGTCAACTCCGGCGTGACCTACGACTCCACAGACGTACATTATCTCACTGGCGGCTGGCCACACATGATCTTTGCCAGAATCATCAGCTGGATCACAGCCTTCGTTACGTTCGAGAGGTGTCTATGT…
24b	AASC01025013	0	337	1014	38		MSAENKSLATAPTVFVDDDVLNIFVLVFLVIVSGVISFFGIMFNSFNVIVFYKQGFKDTVNITLFALAISDTGVLVTHLWMSICYNPQFTSADLPFDYKDIYYLTSGWPNICFSRITAWLTALATIERCLCVTLTLKVKTILTPRTTSIVVVAIYFSTIAATTPVFYSVRLGPKHTPQINETKIGLFYIPNGVFIESISSFIHTISQCISFILVFVCTVILVITLRRNSKWRQSTSSSAKQENVLSKDKKVIKMILTISIIFISCYFPALVNALATLIFVEYTVFGAYSNLFLLNWGLAFTITAANSAINIFVYFNMSKKFRQILKEMLHVKKEVRE	ATGTCTGCAGAGAATAAGAGCCTAGCAACAGCCCCGACTGTCTTCGTGGACGATGATGTACTCAATATTTTCGTCCTCGTCTTCCTGGTTATCGTTTCTGGAGTCATCTCCTTCTTCGGCATCATGTTCAATTCCTTCAACGTTATCGTTTTCTACAAGCAAGGCTTTAAAGACACCGTCAACATCACTCTGTTTGCCCTGGCCATCTCCGATACAGGAGTGTTGGTGACACATCTGTGGATGAGCATCTGTTACAACCCACAATTTACCAGTGCCGACCTGCCGTTTGATTACAAAGACATCTACTATCTCACATCTGGATGGCCTAATATTTGTTTTTCGCGCATAACTGCATGGCTCACAGCCTTAGCTACAATTGAGAGGTGTCTCTGTGTCACT…
25b	AASC01172618	0	344	1035	38.5	similar	MASGNYSHTLPTMFEQDKDPFIDDDVLNVLIIVFYVVAIGLMCFFGVIFNAVNVFVFFKQGFKDTVNITLFSLAVSDMGSLATLFWSTVCFNPLFAQAVLPVISIDLMHITSGWPHTFFSRISSWITAFVTFERCLCIALPLKVKTIITPRRTIYVIVSIYIGVAACVAPAFYSIRLGPKHVSEVNMTMIGIVYTSDGVFIEGISLLISAFSQLVSFISVIVCTVILVQNLLIKSRWRQSSSSTAKQESLLNRDMKVVRMVLSIAVIFIACLSPTVANIFAIMSIPEYSFYGEYQSIYLILWALSFLLVATNSAVNIFVYYYMSSKFKEILDETLNRMRGKCGV	ATGGCTTCTGGAAATTACAGCCATACTCTACCTACAATGTTTGAACAAGACAAGGATCCTTTCATAGACGATGATGTCCTCAACGTTTTAATCATCGTTTTCTATGTCGTTGCTATCGGATTAATGTGTTTCTTTGGTGTTATATTCAACGCGGTTAACGTTTTCGTATTTTTCAAGCAAGGATTCAAAGACACCGTCAACATCACTCTTTTCAGTCTCGCCGTTTCCGATATGGGATCTCTGGCAACGCTCTTTTGGAGTACTGTCTGCTTCAACCCTTTGTTCGCTCAAGCTGTTCTACCTGTGATTAGTATAGACTTAATGCATATAACATCTGGATGGCCTCACACTTTTTTCTCGCGGATCTCCAGCTGGATCACAGCCTTCGTCACGTTTGAG…
26b	AASC01172618	0	344	1035	38.4	similar	MASGDYSPTSSPMFEQDKDPFIDDDDFNVLTIVFYVAAIGIICVLGVIFNAVNIYVFFKQGFKDTVNITLFSLAISDMGALITLFWMSVWFNPSIAQAVLPVVSIDLVHITSGWPHVAFARISGWITAFVTFERCLCIALPLKVKTIITPRRTIYVIVSIYIGVAACVAPAFYSISLGPKYDSEVNMTLIGIVYTTHGVMIESISFLLSAFSQLVSFFSVIVCTVILVHNLLIKSKWRQSSSSAAKQESLSNRDMKVVKMVVSIAVIFIVCFSPSAASTFAMMFFPEYNFYGEYQNIYLFIWAICFLLVATNLAVNIFVYYYMSSKFKEILDDTLKKVRGKCCA	ATGGCTTCTGGAGATTACAGCCCCACTTCATCTCCAATGTTTGAACAAGACAAGGATCCTTTCATAGACGATGATGACTTCAATGTTTTAACCATCGTTTTCTATGTCGCTGCCATTGGAATAATATGTGTCTTGGGCGTTATATTCAACGCGGTCAACATTTACGTGTTTTTCAAGCAAGGATTCAAAGACACAGTCAACATCACTCTTTTCAGTCTGGCCATTTCCGATATGGGAGCTCTGATAACGCTCTTTTGGATGAGTGTCTGGTTCAACCCTTCGATCGCTCAAGCTGTTCTGCCTGTGGTTAGTATAGACTTAGTACATATAACATCGGGATGGCCTCATGTTGCTTTTGCACGAATCTCCGGCTGGATCACAGCCTTCGTCACGTTTGAG…
27b	AASC01064229	0	337	1014	37.8	similar	MSAVNKSLATATTGLVDNDVLNILVLVFLVIASGVICFFGIIFNFINVIVFYKQGFKDTVNITLFSLAISDIGVLVTHLWMSICYNPQFASADLPFFYLDIHYFTSGWPNICFSRITAWLTAFVTFERCLCVALPLKVKTIPTPRRTLFVVVAIYFTKIAATAPVYYSIRLGPKYIPQINETKIGLFYVPNGDFIESISSIIHTISQFVSSIIVFVCTVILVFTLRRNSKWRQSTSSSGKQGDILSKDQKIIEMILSISIIFISCFLPGLANAFGKLISVEYSVVGAYSNLFTLTWGLSFTITAGNSAVNIFVYFNMSSNFRQILKEMLQINKELRE	ATGTCTGCTGTGAACAAGAGCCTAGCAACAGCCACGACCGGCTTAGTGGACAATGATGTCCTCAATATTTTGGTCCTCGTCTTTCTGGTTATTGCTTCCGGAGTCATCTGCTTCTTCGGCATCATCTTCAACTTCATCAACGTTATTGTTTTCTACAAACAAGGCTTTAAAGACACCGTGAACATCACTCTGTTCTCCTTGGCCATTTCCGATATAGGAGTGTTGGTGACGCATCTGTGGATGAGCATCTGTTACAACCCACAATTTGCTAGTGCTGATCTGCCGTTTTTTTACCTAGACATCCACTATTTCACATCTGGCTGGCCTAATATTTGTTTTTCGCGCATTACTGCATGGCTCACAGCCTTTGTTACTTTCGAAAGGTGTCTCTGTGTCGCT…
28b	AASC01165490	0	319	960	36.2	similar	MSSIFSFSFFWLLLLRVISFFGIIFNSINVIVFYKQGFKDTVNISLFALAISDIGVLVTQLWASICFNPQFASADLPFVYLDIHYLTSGLPNICFSRVTGWITAFVTLERCLCVALPLKVKTILTQRRTMLVIVAIYFITFVSLAPAYYSVRFGPKYILRRNETKIGLFYVANGALIESISISIHTIFQLFSFVIVFVCTTILVFNILRKSKWRQSTSSSAKQGSFSSRDQKVVKMILFISVIFILCFLPSAANNFAMMTSVEYSVVGVYSNMFVLTWGLFTTLVAANSTVNIFIYFKMSSKFRQILIEMLHINKEVHG	ATGTCCTCAATATTTTCGTTCTCGTTTTTCTGGTTATTGCTTCTGAGAGTCATCTCCTTCTTCGGCATCATCTTCAACTCCATCAACGTTATCGTTTTCTACAAGCAAGGCTTTAAAGACACCGTGAACATATCTCTATTTGCCTTGGCCATCTCCGATATAGGAGTACTGGTGACACAACTTTGGGCGAGCATCTGCTTCAACCCACAATTTGCCAGTGCTGATCTGCCGTTTGTTTACCTAGACATCCATTATCTCACATCTGGCTTGCCTAACATTTGTTTTTCTCGCGTTACTGGCTGGATCACAGCCTTTGTTACTTTAGAAAGGTGTCTGTGCGTCGCTCTGCCCCTGAAAGTGAAAACTATCTTAACCCAGAGAAGAACCATGTTGGTCATA…
29b	AASC01193148	0	354	1065	39.6	similar	MGPGNNSQARSSESTQKGLLDDYTLAVLSLILYVFAIGIVSVCGLICNVINIIVFCKQGFKDTVNITLFGLTISDMGCAITLFWGSVCFNPLFIEADLPMVYQDIIYLTSGWPLVCFARISSWITAFVTFERCLCITVPLKVKMILTPRRTVFVVVGIYLGIILCVVPLYYAMGLGPRHFPERNVTIIGSVYNENGPFYEGVALTLSAFSQLASFFAVIICTGILVHNFLLKSKWRQSASSATRQEFLTNRDKKVVKMILFISSLFIVFFSPTAANTFVMMISSEYRTGGRYQNVYLLNWAISCLLVGTNSTVNIFVYYSMSSKYRKILDEMLKRKEGNRGPSERKAVRCIQSL	ATGGGCCCCGGGAACAACAGTCAGGCAAGATCCTCAGAGAGCACACAGAAAGGTTTGTTGGACGACTACACACTCGCTGTCCTCTCACTGATTCTGTACGTGTTTGCTATCGGGATCGTCAGCGTTTGCGGCCTCATCTGCAACGTCATCAACATCATAGTTTTCTGTAAGCAGGGCTTCAAAGATACCGTAAACATCACATTGTTCGGGCTGACCATTTCGGATATGGGATGTGCCATCACTCTGTTTTGGGGGAGCGTGTGTTTTAACCCTCTGTTTATCGAAGCCGACCTGCCCATGGTGTACCAAGACATAATCTATCTCACGTCAGGATGGCCTCTTGTGTGTTTTGCGCGTATCTCCAGTTGGATCACAGCTTTTGTTACATTCGAGAGGTGT…
30b	AASC01085458	0	346	1041	38.8	similar	MDAQNQDLGTTPESAQRGLIDDHQFHIFFIILYVVLGGMISFFGVICNIINVIVFLKQGFKSTVNITLFGLAISDMGGLLFMLWYSICVNPILNGADLPFNTRDVAYLTAGWPRFCFNRITGWLTAYVTFERCLCVALPLKVKTLITQKRTILIVVGIYLAVTASVAPVFFAVRLGPKYFPDSNVTKIGLVHNPNSQFNESISATINSFSYLASLFIVILGTAVLIQNILRKSKWRQSTSSSRGQESFLNKDKKVVKMILLLAIIFISCSIPSVASVIVWILVPEIRASGRYANLALVFHGIIRILEAVNSSVNILVYYNMSSKYREIFDQMLHRIARKRSTQTEQ	ATGGACGCCCAAAACCAGGACCTCGGGACAACCCCAGAATCAGCCCAGAGAGGGTTAATTGACGACCATCAATTTCACATTTTTTTCATCATATTGTATGTTGTTCTGGGGGGTATGATAAGTTTCTTTGGCGTTATCTGCAACATCATCAACGTAATTGTTTTCCTTAAGCAGGGTTTCAAAAGCACAGTGAACATTACTCTATTTGGGCTGGCCATCTCCGATATGGGAGGACTCTTGTTCATGTTATGGTACAGTATCTGTGTCAACCCCATACTTAATGGTGCAGATCTGCCTTTCAACACTCGAGACGTTGCATACCTCACAGCGGGGTGGCCACGTTTTTGTTTTAACCGCATCACTGGCTGGCTCACCGCCTACGTCACGTTTGAGAGGTGT…
31b	AASC01201741	0	346	1041	38.4		MDAENHDLGTTPETAQRGLIDNHVLNICVIILFVAIAGVISFFGAICNIINVIIFLKQGFKNTVNITLFGLAISDLGGLLFMFWYSICVNPILNGADLPFYTLDVAYLTAGWPRFCFSRITGWLTAYVTFERCLCVALPLKVKTLITKRRTTSAVVAIYLAVTASVAPVFYAVRLGPKYFPHTNVTKIGLVHNPNSQFSESISATINSFSYLASLFTVVLCTAVLIHNILRKSKWRQSTSSSKGQESSLNKDKKVVKMILLISIIFISCSIPSVASVIGWILVPEIRAGGRYANLALLFHGIIRILEAVNSSVNIFVYYNMSSKYRALFDQMLQRIPRKGNTQVEQ	ATGGACGCAGAAAATCACGACCTCGGAACGACCCCGGAGACAGCCCAGAGAGGGTTAATTGACAACCATGTCCTGAACATTTGTGTTATCATTTTGTTCGTGGCTATAGCGGGAGTAATTAGTTTCTTTGGCGCCATCTGCAACATCATCAACGTAATTATTTTCCTTAAGCAGGGCTTTAAAAACACAGTGAACATTACTCTCTTTGGGCTGGCCATCTCCGACTTGGGAGGACTCTTGTTCATGTTTTGGTACAGCATCTGTGTCAACCCTATACTTAATGGTGCAGATCTGCCTTTCTACACTCTAGACGTTGCCTACCTCACAGCGGGGTGGCCACGTTTTTGTTTTAGCCGCATCACTGGCTGGCTCACCGCCTACGTCACGTTTGAGAGGTGT…
32b	AASC01155901	0	342	1029	38.3	32b	MSSIDYSHTPLFEQDKEPMIDEGVFNVLNIVIYVVALGIICLFGIIFNAINIYVFFKQGFKDTVNITPFSLAVSDMGNVVTLLWMSVCFNPLFAQSILPVVYHDLAYITSGWPHTIFARISSLITAFVTFERCLCIALPLKVKTIITPRRTIYVIVSIYIGLAVCAAPAFYSVSLGPKHDSEVNMTMLGVVYIPNGVFIEGISLYISAFSQVVSFFSVIVCTVILVQNLLIKSRWRKSSSSTAKQESVSNRDMKVVKMVVSIAGIFIVGFSPSVANIFTMLAIPDFNYYGEYHHIYVIVWGISFLLVTTNSAVNIFVYYYMSSKFKEILDDTLKKVRGKCCV	ATGTCTTCGATAGACTACAGCCACACTCCATTGTTTGAACAAGACAAGGAACCTATGATAGACGAGGGTGTCTTCAACGTTTTAAACATCGTTATCTATGTCGTTGCCCTAGGAATAATCTGCTTATTTGGCATTATATTCAACGCGATCAACATTTACGTGTTTTTCAAGCAAGGATTCAAAGACACCGTCAACATCACTCCTTTCAGTCTGGCTGTTTCCGATATGGGAAATGTGGTAACGCTCCTGTGGATGAGTGTCTGCTTCAACCCTTTGTTCGCCCAATCTATTCTGCCTGTGGTTTATCATGACCTGGCCTATATAACATCTGGGTGGCCTCACACTATTTTCGCGCGGATCTCCAGCCTGATCACAGCCTTCGTCACATTTGAGAGGTGT…
33b	AASC01105990	0	342	1029	38.5		MASRNTSSAAISAATSLIGLVEDYVLNIFTVVFVVFARGTISFFGIIFNLINVIVFVKQGFHDFINVSLFSLDISDMASLAPLLWGSICVNPFFTGSDLPFDPSDVLYITAGWPSVAFVRISSWITVFITFERCLCIALPLKVKLILTRRTTIIVNVAIYTIMLASVVPTYCAFRLEPKYFSERNETKIGLVYNFNGVLLLNITSYFNVISQLVCFVLVVVCTAILIYKLHQKSRFRLMAANASVQKSLSIRDKKVVRMVLFISCIFIICHLPSVSNVLAILIFPEYNMGTRYQNLYLTTWSMCNTLTAMNSAANIFVYYNMSSKFKGILDKILRINQEISE	ATGGCTTCGCGTAACACATCATCAGCAGCAATCTCAGCAGCAACATCCCTGATAGGACTGGTGGAAGATTATGTCCTAAATATCTTTACTGTTGTCTTTGTCGTCTTCGCCAGGGGAACCATCAGTTTCTTTGGCATTATTTTCAACTTGATCAACGTTATCGTTTTCGTAAAGCAGGGCTTTCATGACTTTATAAACGTTAGTCTTTTTAGCTTGGACATTTCCGATATGGCGTCACTGGCCCCGCTTCTTTGGGGAAGCATCTGTGTTAATCCCTTTTTCACCGGATCTGACCTGCCTTTCGATCCTTCCGATGTTTTGTACATAACAGCAGGATGGCCAAGCGTTGCATTCGTCCGCATCTCCAGTTGGATCACAGTCTTCATCACCTTTGAGAGA…
34b	AASC01091901	0	346	1041	39		MNAENKDVLTSPESGQEGILDDHLINIFIIISSVVLSGIISFFGIICNIINVIVFLKQGFKNTVNVTLFGLAISDMGGLLFMFWYSICVNPVLNGVDLPFHIQDVIYITAAWPSLCFSRITGWLTAFVTFERCLCVALPLKVKTIITKRRTIFVIVGIYLAATASIAPEFYAARLEPKNFLHINVTKIGLIYTPKGKNIKKILRKINLFSYLASLIIIILCTAILIQNILRKSKWRQSTSGSCRQESFLTRDKKVVKMILLISIIFISCSVPGAVGLIVTILILEFRAASRFANLIQLYFGIARILEGVNSTVNIFVYYNMSSKYREIVDQMFHRIVRKRNIQVEQ	ATGAACGCGGAAAACAAAGACGTCTTAACATCCCCAGAGTCAGGACAAGAAGGGATACTTGACGACCATCTCATAAACATTTTCATCATCATTTCGTCCGTTGTTCTCTCGGGGATAATCAGTTTCTTTGGTATTATCTGCAACATCATCAACGTAATTGTTTTCCTTAAGCAGGGCTTTAAAAACACCGTGAATGTTACTTTATTTGGGTTGGCTATCTCCGATATGGGAGGACTATTGTTCATGTTTTGGTACAGCATCTGTGTCAACCCTGTGCTTAATGGTGTGGATCTGCCTTTCCACATTCAGGATGTTATCTACATTACAGCGGCATGGCCAAGTTTGTGTTTTAGCCGCATCACTGGCTGGCTCACCGCCTTCGTTACGTTTGAGAGGTGT…
35b	AASC01010646	0	339	1020	37.9		MDRGNQSQVNDVLDASQTDSSDDFVLNIVIIAIRAVASGTISFFGILFNAINIIVFYKQGFKDSVNITLFSLAIADTGGLLTLLAFSIFYNPWFVNADLSIGQQDVAYLVAAWPHVTFTRITSAITAVATFERCLCIALPLKVRAIITPRRTVMVVVGIFVCIIASVVPVYFSVSLGPKFFSERNQTKIGLVYTSNALYIENISLSLNAVFQISAFLGVTICTIILVQNLLQKSKWRQLNSNSANQEAVSNRDKKVVKMILFISVIFIVCLLPGTVNIIAQFTTEKYNITDEYRNLYILTWTICNSLEGINSTVNIFVYYNLSSKYKEIMDKMFNRNKD	ATGGACAGAGGAAACCAAAGCCAAGTGAATGACGTATTGGACGCATCCCAGACAGACAGTTCAGATGACTTTGTTTTAAACATCGTCATTATCGCCATCAGAGCTGTCGCTTCAGGGACTATAAGTTTCTTCGGTATCCTCTTCAATGCCATCAACATAATCGTTTTCTATAAGCAGGGCTTTAAGGACAGCGTGAATATTACCCTGTTTAGCCTGGCTATTGCCGATACTGGAGGGTTGTTGACCCTTTTGGCTTTTAGCATCTTCTACAACCCTTGGTTCGTGAATGCCGATCTGTCCATCGGTCAACAAGACGTGGCGTATCTCGTGGCAGCCTGGCCTCATGTAACTTTCACCCGCATCACCAGTGCCATCACAGCTGTAGCCACATTTGAGAGG…
36b	AASC01063511	0	342	1029	38.3	similar	MSSIDYSHTPSFEQDKEPMIDDDVFNVLIIVLYVVALGIICLFGIIFNAINIYVFFKQGFKDTVNITLFSLAVSDMGNVVTLLWMSVCFNPLFAKSVLPMVYYDLSYITSGWPHTIFARISSLITVFVTFERCLCIALPLKVKAIITPRRTIYVIVSIYIGVAACAVPAFYSVSLGPKHDSEVNMTMLGIVYTANGVFIEGISLYISSVSQVASFISVIVFTVILVQNLLIKSRWRKSSSSSAKQESLSNRDMKVVKMVLSIAVIFIVGLSPSVANIFTILAVPEFNYYGEYHQIYLILWAISFLLVTTNSAVNIFVYYYMSSKFKEILDETLKKVRGKCCA	ATGTCTTCGATAGACTACAGCCACACTCCATCGTTTGAACAAGACAAGGAACCTATGATAGACGATGATGTCTTCAACGTTTTAATCATCGTTTTATATGTCGTTGCCCTAGGAATAATCTGCTTATTTGGCATTATATTCAACGCAATCAACATTTACGTGTTTTTCAAGCAGGGATTCAAAGACACCGTCAACATCACTCTTTTCAGTCTGGCCGTTTCCGATATGGGAAATGTGGTAACGCTCCTGTGGATGAGTGTCTGCTTCAACCCTTTGTTCGCCAAATCTGTTCTGCCTATGGTTTATTACGACCTAAGCTATATAACATCTGGGTGGCCTCACACTATTTTCGCACGGATCTCCAGCCTGATCACAGTCTTTGTCACGTTTGAGAGGTGT…
37b	AASC01203463	0	349	1049	39		MDAKYQDVGTTPESVQSGFIDDYLINIFVIILNVVLLGIISFFGVICNIINIIVFLKQGFKNTVNITLFAMSLSDIGGLLFMLWFSICVNPVLLAGTDLPFHMRGVTYITATWPSFCFARITGWLTAFVTFERCLCVALPLKVKTVITKRRTIFVVVGIYLAVAASVSPVFFAARLGPKYLPHRNATKTGLIYMYTSNGQFIRKISTSIYFFSCQASFFTVILCTAVLILNILRKSKWRQSTSSSAVHGSSLNRDKKVVKMILILSIIFISCSVPGAVGVLCQILIPELSPAGRYANLVTLCLGIIRILEGVNSMVNIFVYYHMSSKYRKIADQMWHRITRRQNTQVEQ	ATGGATGCGAAATACCAGGACGTTGGAACAACCCCCGAGTCCGTTCAGAGCGGGTTTATTGACGACTATCTCATAAACATTTTTGTCATCATTTTGAACGTTGTTCTCTTGGGAATAATCAGTTTCTTTGGTGTTATCTGCAACATCATCAACATAATTGTTTTCCTTAAACAGGGCTTTAAAAACACTGTAAACATTACTCTATTTGCGATGTCTCTCTCCGATATAGGAGGACTGTTGTTCATGTTATGGTTCAGCATCTGTGTCAACCCCGTGCTATTAGCTGGTACGGATCTGCCTTTCCACATGCGAGGCGTTACCTACATCACAGCGACATGGCCAAGTTTTTGTTTTGCCCGCATCACTGGCTGGCTCACCGCCTTCGTTACGTTTGAGAGA…
38b	AASC01160578	0	339	1020	37.8	similar	MASGNESYGTSFGPRPSKMVNDLVLTIFVIGFFVIILGAISLSGIVTNVINLIVFIRQGFKDNVNISLFSLAISDIGALLPLLWVSIGFNPLFVNSDLPFDTVEVLHLTSGWPHICFARISGWITAFIMLERCLCIAVPLKVKTMITVKRIVIVLVSIYVAMIGALLPVFYALRLEPRYSPLKNETKFRMVYIPNGFAIESAVFLINAFSQLITFSMVIICSTILVQNLISKSKWRKSTSSSGDHDSFSNRDKKVVKLVLFIAIIFIVCLFPSVINFIAQSLEPEYTASGKYGDLYLLTWSFSVSLSATNSAVNIFVYYNMSSKYKQILDEMLLRRSKG	ATGGCCTCTGGAAACGAAAGTTATGGAACGTCGTTTGGACCACGACCTAGCAAAATGGTCAACGATCTAGTCCTTACAATCTTCGTCATTGGTTTCTTCGTCATTATTTTAGGAGCCATCAGCTTGTCTGGCATTGTGACTAACGTCATCAACCTAATCGTTTTTATCAGACAGGGCTTTAAAGACAATGTGAACATCTCTTTGTTCAGCCTGGCCATTTCCGATATAGGGGCACTGTTGCCGCTGCTCTGGGTGAGCATTGGTTTTAACCCTTTATTTGTAAATTCTGATCTGCCCTTTGATACTGTGGAGGTTTTGCACCTGACATCAGGGTGGCCACACATTTGCTTTGCCCGTATCTCTGGTTGGATTACAGCCTTCATAATGCTGGAAAGATGC…

## Sheet: Subfamily c
Name	Genomic contig	Number of introns	Size (amino acids)	Size (nucleotides)	Predicted MW (kDa)	CNS	Amino acid sequence	Nucleotide sequence
1c	AASC01097091	0	402	1209	45.2		MPHNEMVTSINTTEGEITEPPTHLFQGLIDDETFEIFGNVSIVLSFGMCLVGSIFNCINIAVFATLGAKDCVSVCLLSLAITDLLSLFFSLIIGVCQILLASQAYFYLDPEAVTYPLAYLSSVTYDMSTYITAFISLERCLCVAMPFRFKYMFTFKRAVATVVIICTLTFGCYLPHFVTSGIRPQWDVSTNTTRLLLWLSEDMPAITTFLNLWNHLILGSTSLVIVTVSTQVMVFSLQKSSRFQRQGTTKPSEDPKRCKATKEMWADGEKGEDAPSCNERYGQTTSSQHGSPLDDKETNKMDAGRRSNNNLTVKNRRVVKMVSILATICILCNMSRLMIVVALRIETDINYGRLYEKFFVVIMIVSLVFHVINSSSTMFIYLKLNPSYRNTFCQMFGID…	ATGCCCCACAACGAGATGGTGACCTCCATCAACACAACGGAAGGGGAGATAACAGAACCTCCCACTCATCTCTTTCAGGGACTCATTGACGATGAAACCTTTGAAATTTTTGGGAATGTGTCCATAGTGTTATCCTTTGGAATGTGTCTCGTAGGCTCGATATTTAACTGCATAAACATCGCTGTTTTTGCGACACTTGGCGCCAAAGATTGCGTCTCCGTTTGCCTCCTGTCGCTCGCCATTACTGACTTGCTATCTTTGTTTTTCTCCCTCATTATCGGTGTGTGTCAAATCCTTCTCGCAAGCCAGGCTTACTTCTATCTAGACCCCGAAGCTGTGACGTACCCGTTGGCTTACCTCTCGTCAGTGACCTACGACATGTCAACTTACATCACCGCC…
2c	AASC01113165	0	398	1197	44.7		MSLVNETERELKGSHNISEHGGLIDDQTLRIFLLVFTFVTLGLSLLGSAFNCINITVFLTLGAKDCVSVCLLSLAVSDFTCLFLGAICGVCDILDAYGSADFYVDPRGLYYQVIFISSMSYDISTYITAFISLERCLCVALPFRFKELFTFKRAVLAMATIFCLTFCCYLPHYVTSGLRVQWDPRTNTTRVLLWSSKDMPAITAFLDLWNHLILAVTSVVIVIVCTHIMVTGLKKSSQFQRRGAARPSEPDGLNNFKTSNEVGEGEENVLRDPDSRRDNNISRPYCPTNVEKESSNKIKVEKSPQTLSAKNRRVVKMVSTLAIVSILCNTSRLLFVVALRAEPDINFGHRYHNLYMVILALAYIFQVINASVNIFIYLKLNPSYRKTFSQIFGIGQTK	ATGTCCCTTGTCAACGAGACAGAACGGGAGCTCAAGGGATCCCACAACATCTCTGAACATGGCGGCTTAATTGACGACCAAACTTTGCGTATTTTCCTACTTGTGTTCACCTTTGTCACCCTAGGTCTCAGCCTTTTAGGCTCGGCGTTCAACTGTATAAACATAACTGTGTTCTTGACGCTGGGAGCTAAGGACTGTGTGTCTGTCTGTCTCCTTTCACTTGCCGTTTCCGATTTCACATGCCTGTTTCTCGGGGCTATTTGCGGAGTTTGTGACATACTCGATGCCTATGGCTCTGCTGACTTCTATGTGGATCCCCGAGGGCTATATTACCAAGTAATATTCATCAGTTCAATGTCATATGACATTTCGACCTATATCACAGCCTTCATCTCACTG…
3c	AASC01142186	0	372	1119	42.3	similar	MSTISHEAREMVVFYMSLFIATPASLIGIVANCINGIVFIRQGANECVSVCLLALTLSDLVSVLFGSVLYSHNLLMHWQIDTVVDPFAFVFFMSYLCAMSYDISQAVLAFVALERCLCVALPLKFKELFTFRRAVIVVSALWLFTVAAYLPHFTSSRLESRWDPAANRTRVFMWVAEYRPVVELYLNTFIHIAMSTLYELIVLVSTYVMVNALKRSSEFRRRKETAVPGNNMLEDKQRGDIHFKINVVVMHEQGDTNINKKNKQDQERNEVSQGQFHDNMTVKNLRVVKTVTALAIISLVCNAVRIVYVYVQRIIPGITFGGRYSNEFILCNVAIFIFQTVNSSANILVYYKMNDSFRKTLKGILFGVNSIS	ATGAGCACTATCAGCCACGAAGCCCGAGAGATGGTCGTTTTCTACATGTCCCTTTTCATCGCCACCCCGGCCTCGCTGATAGGAATAGTCGCAAACTGTATCAACGGAATTGTCTTCATACGCCAAGGCGCCAACGAATGTGTGTCCGTCTGCTTGCTGGCCTTGACCCTGTCCGATCTGGTCAGCGTCTTGTTTGGAAGTGTTCTGTACAGCCATAACCTCCTGATGCACTGGCAAATCGATACGGTGGTCGACCCGTTCGCCTTCGTCTTTTTCATGAGCTACCTCTGCGCCATGTCTTATGATATCTCACAAGCTGTGCTTGCATTCGTGGCTCTAGAGCGCTGTCTCTGCGTGGCCCTGCCGCTTAAGTTTAAAGAACTCTTCACTTTCAGAAGA…
4c	AASC01085404	0	355	1068	39.1	similar	MASVEDLVGLYMGFLVALPVALLGVAANLINAAVFLHQGVKDCVSVCLLALTISDLCSVLSGGIIYTYNLLIHFNVYSVIHPYSFAYVVSYICTMFYDISQAVMAFVALERCLCVAMPLKFKELFTFRRAVVIVSALYIFTVAAYVPHYISSGLVGRWDPTTNTTRLFLWVADYRPSVELYIRFFLQTSMASLYQVIVLVSTYVMVWSLERSARFRGRMDVIPPGTVTKGAQEGSTHSTGTVEGEKSEPNQGVGGKQGHSQHMSDKNMRVVKTVTALAVMSLLCNSVRLVVVFLTKIVSGMTFAGSYRNVVVLLTVGTFVCQTINSSANILVYYNMNTSFRNTLKTMVTVTMCSP	ATGGCTTCAGTTGAAGATCTGGTGGGTTTGTACATGGGATTTCTCGTGGCCCTGCCAGTGGCCCTGTTAGGTGTAGCGGCAAATCTCATCAACGCAGCTGTCTTTCTCCATCAGGGCGTCAAGGACTGCGTGTCTGTCTGCTTGCTGGCGCTAACAATCTCTGATCTCTGCAGTGTTCTCAGCGGAGGTATCATCTACACCTACAACCTGCTTATCCACTTTAACGTCTACTCAGTCATTCACCCCTACTCCTTTGCCTATGTCGTGAGCTACATCTGCACTATGTTTTACGACATATCACAAGCCGTGATGGCTTTCGTTGCTCTGGAACGTTGTTTATGCGTTGCTATGCCGCTCAAGTTTAAAGAACTCTTCACTTTCAGAAGGGCCGTGGTTATC…
5c	AASC01198439	0	369	1110	41.8	5c & similar	MSTISNEDRELVVFYVSLLIATPASLLGIVANSINGLVFLRQGVNECVSACLLALTLSDLVSVLCGSIHYIHNLLIHWRIDTVIDPFAFVFVISYLSALFYDISQSVLAFVALERCLCVALPLKFKELFTFRRAVIVISSLWLFTVAAYLPHFTSSRLESRWDPAFNRTRVFMWVAEYRRVVELYLNMLIHITMSTLYELIVLVSTYVMVMALKRSSKFRRRKETAALGNMLEDKRKGDTHLKNNMEITHEHSDAKVTGKQHQERNERSQGQGQDNMTVKNLRVVKTVTALAIISLICNAFRIGFVYVQRIIPGITFGGRYSNEFILGNVGVFVLQTVNASANILVYYKMNDSFRKTLKSITCGVESIS	ATGAGTACTATTAGCAATGAGGACCGTGAGTTGGTGGTTTTCTACGTGTCCCTTCTCATCGCCACCCCAGCCTCACTGTTAGGAATAGTCGCAAACTCGATCAACGGACTTGTCTTCCTGCGACAAGGCGTTAACGAATGTGTGTCCGCCTGCTTGCTGGCCTTGACCCTGTCCGATCTGGTGAGCGTCCTGTGTGGAAGTATTCATTACATCCATAACCTCCTGATTCACTGGCGCATCGATACGGTCATCGACCCGTTTGCCTTCGTCTTCGTCATAAGCTATCTCAGTGCCTTGTTCTACGATATTTCACAATCTGTGCTTGCTTTCGTGGCCCTAGAGCGCTGTCTCTGCGTGGCCTTGCCGCTCAAGTTTAAAGAACTCTTCACTTTCAGAAGA…
6c	AASC01159977	0	408	1227	45.5		MSALSTEVREQVELYVSTFVSAPIALMGITANIINFVVFLKQGVKDSVSVCLLGLTISDFANVLIGGVLAIYSVLVGFGLSSVFDQLAFTFVMTYGCAMFYDISQGIIAFVALERCLCVAMPLRFRELFTFSRSLIAVFFLYLLTIGAYVPHFVTSGLTWRLDPVTNTSTISVWLADNRAEIELYLNLFIHVIMPTLYQVIVLVSTQVMVIGLNRSSKFRNRKETEEKAAKSDDSAQPPQSHKILEPPAAEETITAGTDSYEMRHHGTENCATNDSSQTAESVRKRNDRPTKTKNAKDPKTGKDQTTGPQTKDNTFSPQNRRVIKTVSALAVIFLVCNTIRLIIIYMYMAVPELDFGKRYHNVVVLVNMALFLFQTVNSSANIIVYYHYNASFRNMFKL…	ATGAGCGCTTTAAGTACAGAAGTGCGCGAGCAAGTGGAGCTGTATGTTTCGACGTTTGTATCAGCTCCTATAGCACTAATGGGGATCACAGCCAACATTATAAACTTTGTCGTATTTCTCAAACAGGGCGTAAAAGACAGCGTGTCCGTCTGTCTTCTCGGTCTCACCATCTCTGACTTTGCCAATGTCCTCATTGGTGGTGTTCTTGCCATCTATAGTGTCCTCGTAGGTTTCGGTCTAAGTTCTGTCTTTGACCAGTTGGCCTTTACGTTTGTAATGACGTACGGATGTGCCATGTTCTATGACATTTCTCAAGGGATTATAGCGTTTGTCGCCCTAGAACGATGCCTTTGTGTCGCCATGCCTTTGAGATTCAGAGAGCTCTTCACTTTTTCGAGG…
7c	AASC01179769	0	353	1062	40.1	similar	MSTISNEVREQVELYMSVLITGPMTLLGIAANLINFVIFLKQGVKDCLSVCLFALTISDFCSVLNGGAFSAFNILQHLDVDSVIDPVGLAFIMAYSCAVFYDISQGIIAFVTLERCLCVAMPLKFKDLFTFQRSLYVVIFIYTLCIGAYVPHFATSGLHWRHDPVTNSSKIFVWLSDNRVEVDLYLNTFMHVTMPTLYQVVVVASTHVMVIGLKRSTKFRERKKTVEKAVTDKEATKDHQKNNIEKIPHEAKQHRTKDSSSSLQNRRVIKTVTALAVIFLVSNTVRLVIIYTVMSIPDLQYFQRFHNELVIAGLVLFVFQTINSSANTFVYYHFNPSFRSMFRSLFSKTRKDG	ATGAGCACTATAAGTAACGAGGTTCGTGAGCAGGTTGAGCTCTACATGTCCGTGTTGATCACAGGACCTATGACACTTCTGGGAATCGCAGCAAACTTGATCAACTTTGTCATATTTCTGAAACAAGGCGTTAAAGATTGCTTGTCTGTCTGTCTTTTCGCACTCACTATCTCCGACTTTTGCAGTGTCCTAAATGGAGGTGCCTTTTCGGCGTTTAATATCCTTCAACACCTGGATGTAGACTCTGTCATTGATCCCGTCGGTTTGGCGTTCATCATGGCCTACAGCTGCGCCGTTTTCTACGATATTTCCCAAGGAATCATCGCGTTTGTCACACTAGAACGCTGTCTGTGTGTGGCGATGCCTCTCAAGTTTAAAGACCTCTTCACTTTTCAAAGA…
8c	AASC01001605	0	433	1302	49.1	similar	MSTISDGVREQVELYVPMFITGPVTLLGVAANLINFVIFLKQGVKDCVSVCLLALTISDFGSVLVGGALQIFNILHHLDVGSIIEPFSFVFVATYGCALFYDISQGIIAFVALERCLCVAIPFRFRDFFTFWRSVFVVFTLFSMTIGAYIPHFVTSGLHWRHDPATNSSRMFVWLSDNRVEVDFCLNIFMHVTMSTLYQVSVMISTQFMILGLRKSSKFRERKEVEKKAAKVEESGQVSPSQQILQTSTDGETPGCESKDQPTKDRRTEKHGAESQESNSEGTFLKSKHQIQDSPTKDYQTHNKGTINHTTRQNQANYKHRKDKQMKERACSVQNRRLIKTVSALAVIFMVCNAVRLTGIYAYMAYPDLGYFKRYHNEIVVVNAVIFAFQTINCSANSL…	ATGAGCACTATAAGTGACGGCGTCCGTGAGCAAGTCGAGCTATACGTGCCAATGTTTATCACAGGACCAGTGACACTTTTGGGAGTTGCTGCAAACTTGATCAACTTTGTCATATTTCTCAAACAAGGCGTAAAAGACTGTGTGTCCGTCTGTCTTCTCGCACTGACCATCTCTGACTTCGGCAGTGTCCTAGTCGGGGGCGCCCTACAAATATTCAACATCCTCCACCATCTCGATGTGGGTTCGATCATTGAGCCGTTCAGCTTTGTGTTTGTTGCAACTTACGGCTGTGCCCTGTTCTACGATATATCTCAGGGAATCATTGCATTTGTCGCCCTAGAACGCTGTCTTTGTGTGGCGATACCTTTCAGGTTTAGAGATTTCTTTACATTTTGGAGA…
9c	AASC01161140	0	366	1101	42.2	9c & similar	MSSNYVELRDIRDYMSEARNKSIISHHVKWCIDIALLFMSLPFLSMCGILFNITNVIVFTKTGLTDCVTIAVLFLATSDFLLCFTTLFYVFSSVTKADTSYIPGSNGLYNYLFFLSTWTRAMFVDTSLFLTVFVSLERCLCVTWPLKFKTLFTTKKAAAICTAITCGTIVSYIPVQLSQGIREQYDVTTNRTHLMLWYSEDRKEIIKYSNSFHRFFLHNASLASITISATLMAVRLRASAAFRQRATSAEPGDKNNIRALSRKESRVVTMVFLIVLACVILLLPTMLFVSLRRVFPELSQQPRFKNVLSTLVDIMLMFSTLNANVNIFIYYNFNSRYRQYLQQYMHCQKIERNSQTETAFSRERKV	ATGTCTTCTAACTACGTTGAGTTGCGTGACATACGAGACTACATGTCAGAGGCCAGAAACAAGTCTATTATCAGCCACCACGTGAAGTGGTGCATTGACATTGCCCTCCTATTCATGTCTCTGCCTTTTCTTTCTATGTGTGGAATTCTCTTTAACATAACGAACGTTATTGTGTTCACCAAAACTGGACTTACAGATTGTGTCACTATAGCTGTTTTGTTCTTAGCCACCTCTGATTTTCTCCTTTGTTTTACCACTCTCTTCTATGTCTTTTCAAGCGTCACCAAAGCTGACACTTCTTACATACCTGGTTCCAACGGCCTATATAATTACTTGTTTTTCCTCTCTACGTGGACAAGGGCGATGTTTGTAGACACGTCCCTTTTCCTTACGGTGTTC…
10c	AASC01111921	0	357	1074	40.5		MTISTVEKMSNISFDVRTHLSTGDGFVSDEAKVYVDIFLGLISLPIISLSGVISNFINMVIFTKSGLTDCVTLAIFFLAISDFCISFFTFFHTMCFFVMKFAPTTMFDFFSLYFISAWTRSMFADVSLLLTVFVSLERCLCVIRPLTFKLIFTAKTSVIMCGVISSVTVLSYGPVMASQGVRWEFDDVTNQTRLMLWLADYRPEVVKYSNILHSITLAKAALISITISAIVMAIRLRASSKFRKSATSAADSSSKENSLSKTDNRVVMMVFMVAVVCIVLYSPTLAFVYARRIFPDFAFKNKYRNIFPTIMMIIFQFSTLNASINIVVYYKFNTKYRQLFLRFYCCSKLQEKPEATR	ATGACAATTTCAACAGTAGAAAAAATGTCTAACATTTCCTTCGATGTAAGAACGCATCTTTCGACGGGAGACGGATTTGTCAGCGATGAGGCGAAAGTTTACGTGGATATTTTTCTCGGTCTCATCTCTCTGCCCATCATCTCTTTATCTGGTGTCATCAGCAATTTCATCAACATGGTCATTTTCACCAAATCGGGGCTCACCGATTGCGTGACTCTTGCCATTTTCTTTCTTGCAATTTCCGACTTTTGTATAAGTTTCTTCACCTTCTTTCATACCATGTGTTTTTTTGTAATGAAATTTGCCCCGACCACGATGTTCGACTTTTTCAGTCTCTACTTTATTTCGGCATGGACAAGAAGCATGTTTGCTGATGTGTCTCTACTTCTTACGGTATTC…
11c	AASC01161139	0	351	1056	39.9	11c & similar	MSSNDSESGDIRGYMSEAGSKFIINDHVQWYIDIAFLFVSLPFFSVSGILFNITNVIVFTKTGLSDCVTMAVLFLATSDFLLCFTTLFNVLSSVTKADNSYIPGSYGLYNYLFLLSTWTREMFVDTSLLLTVFVSLERCLCVTWPLKFKTLFTTKKAAVISTAITCGTIVSYIPVQLSQGIREQYDVTTNRTHLMLWFSEDRGEIIKYSNSFHRLFLHNASLASITTSAILMAFRLRASAGFRQRATSAEPGDKNNTRALSRKDSRVVTMVFLVALASIILLLPSMLFVSARRVLPDLGQQPRFMNLISTLMEIMFIFSTLNANVNIFIYYNFNSRYRQYLQQYLQCQKVK	ATGTCTTCTAACGACTCTGAGTCCGGTGACATACGAGGCTACATGTCAGAGGCAGGAAGCAAGTTTATTATTAACGATCACGTACAGTGGTACATTGACATTGCATTCCTGTTCGTGTCTCTGCCATTTTTTTCTGTGAGTGGAATTCTCTTTAACATAACGAACGTTATTGTGTTCACCAAAACTGGACTTTCAGATTGTGTCACTATGGCTGTTTTGTTCTTAGCCACCTCTGATTTTCTCCTTTGTTTTACCACTCTCTTCAATGTCTTGTCAAGCGTCACCAAAGCTGACAATTCTTACATACCTGGTTCCTACGGCCTATATAATTACTTGTTTTTGCTCTCTACGTGGACAAGGGAGATGTTTGTAGACACGTCCCTTCTCCTTACGGTGTTC…
12c	AASC01202808	0	353	1062	40.4	similar	MNTTSIEPAVSSVSKDPVSDELLGMVIFAVGMCTHTSIIVIGCAANVINLVIFCKLGLSDSLSVSFFFLSISDFAVLFLNLLGRSLYILNLYFDVNFGILDPPSFLYIMSYYSRIPYDTTVCLTTYTAVQKCCCVVFPFHFQRAFTRNQSIFINIGIFFIVFLYYLPLMPHQNLKLEWNPSTNSTRLLLWFSDDRDMYYEAVESIRNILITTSEAIVFLCLVIFVYKLKASSRFHSAHSKGGMAPPKETNEEAEEGKNRKKSPKTKEVRAIEAVTMVSTLFVACTFPSIVLIYARLLIPGFSNRGEYANSYTISFQFRMVILYAWFSSNIFIYSVYNTRFRKELMNMFCFRSE	ATGAATACAACGTCCATAGAGCCAGCTGTGTCCAGCGTCAGTAAAGACCCTGTGAGCGATGAACTTCTGGGCATGGTGATCTTTGCTGTCGGCATGTGTACTCATACAAGCATCATTGTCATAGGATGTGCGGCAAACGTCATCAATCTTGTTATCTTTTGTAAACTTGGGTTATCTGACAGTCTCTCGGTTTCCTTTTTCTTCCTGTCGATTTCAGATTTTGCTGTTTTGTTTCTGAATCTTTTAGGGCGTTCTCTTTATATACTGAACTTGTATTTTGACGTAAATTTCGGGATTTTAGATCCACCGAGCTTTCTATATATCATGTCCTACTACTCAAGAATCCCTTATGATACAACCGTGTGTCTTACTACGTATACTGCCGTTCAAAAGTGTTGT…
13c	AASC01057827	0	334	1005	37.7		MEGLLSDEDFAIFQHVNAYAGITFSVLGIGSNFLNIKTFVAMGLDDAVTVSFLGLSISDFFISIIMFCIGISMSFHAIELSLGIRYTYDPFMIVLFFTNVGIALYIVTVLTTLYLAVARCMCVAKPLHFKHVFTKSRSIAILTVFFVFCVGIYIPVFNSLGIAKTFNPVLNGTRYTIWFRQGDEEAKDVIYFITHVVIPFGTQIIVIVCIVVMAWNLIQSSRFRQQTSKSQADGKEAEDANSSSVKLSGKELQAVQQVVLISIIFAVFNMPMILIGVFGITEPEFDAVWGKHRYARMYYAGHFMRRVCEQINSAVNIFIYYSYNTKFRKFCKFC	ATGGAAGGTCTTCTCAGTGATGAAGATTTTGCCATCTTTCAGCACGTGAACGCATACGCTGGAATCACTTTCTCTGTCCTAGGTATAGGTTCCAACTTTCTAAACATCAAAACGTTTGTTGCTATGGGACTGGACGATGCTGTCACAGTTTCGTTCCTCGGCCTGTCCATCTCGGATTTCTTTATATCCATCATCATGTTCTGCATCGGCATCTCGATGAGCTTCCATGCCATAGAGTTGTCCCTGGGAATACGCTACACCTACGACCCATTTATGATCGTCCTGTTTTTTACAAACGTCGGAATAGCCCTGTACATTGTCACTGTACTGACCACTCTTTACCTCGCCGTGGCGAGATGTATGTGTGTGGCGAAGCCGTTGCACTTCAAACATGTCTTT…
14c	AASC01199668	0	417	1254	46.9		MSVYPNNSVQRVEESVIGGLPLVSDEIKSIFIIICLVFVIGALGVFGIFSNSVNLTVFFKQGLKDSVSVQLMLLSAVDLSSSCMALTLAILEGLYNYNAKSRVDIMSLIFLTGPLRACSHSMSTVCVAFLSVERSFCVRFPLHFKTMFTKPRVTTCVLLMLFVTIVLYAPNFTYISFVWLPDPRYNTTRLFMIVSPGHNTFLLFEHSLLSAFIPVVVQIVLVISAVLMTSALRKSVMFRQTTSESNVKQRCVTGSSHGMENQRVENVFSSIQSQVSSTKCTRDHAHRRAELSSDPRVTKKATENKISESKPVQTKIEKNRLGLGVKERRVVQMVACVAALFMSCNLAQMLVVATTIVRHFLPEFSLFYPGRYRNLVSILYSIQILSQTVNCSLNIYIYY…	ATGTCTGTATATCCAAATAACAGTGTACAACGTGTGGAAGAAAGTGTCATTGGAGGGCTTCCTCTAGTGTCTGATGAAATCAAGTCTATTTTTATAATCATTTGTCTAGTGTTTGTGATCGGAGCACTCGGAGTTTTTGGAATATTCTCGAACAGCGTCAATCTTACTGTGTTTTTCAAACAAGGCCTTAAAGACAGCGTCAGTGTACAACTTATGCTGCTGTCTGCGGTGGATTTGTCTTCTAGCTGCATGGCCCTCACTTTAGCTATTTTAGAAGGGTTATATAATTATAATGCAAAATCCAGGGTCGACATTATGTCTTTGATCTTTTTAACAGGACCGCTGAGAGCATGTAGCCATTCCATGTCAACTGTGTGCGTAGCATTCCTCTCTGTGGAA…
15c	AASC01064529	0	338	1015	37.6	15c & similar	MARQETGILSTGAQEIINLVNMCVLQPLILTPGIIGNVINIHSFLQIGLKDSVTVSFFALSISDLAVLLIAYVNSICYILFRASKSWPVDMFGLMYIGVWYYQMVYDVSMLITTYTAVQKCCCVALPFRFKAIFTTRTSVVVIIVSFVFCVACYAPVLASQDLQKIRTNNMTRLVPWFSSLRYDAIAANDIIARVILQNATQVIVLACLVVLFKNLYNSSKFRQSASLNSSLSKLTTEPKHAADTKKTVTDQPTTHVAISAVQNKTSGISSKSSHTQQVSKKMLLSTKDVQVLKSVALVATVFVIANFPKVVLSFARQFVPEMDTFRRYHNMHLTLQI	ATGGCACGCCAGGAGACGGGTATTTTGAGCACTGGTGCCCAAGAGATCATAAATCTTGTCAATATGTGTGTATTGCAGCCTTTAATCCTCACCCCAGGCATAATCGGAAATGTTATCAACATCCATAGTTTCTTACAAATTGGACTGAAAGACTCTGTGACGGTTTCCTTCTTTGCCTTGTCCATTTCCGATTTAGCTGTTCTGCTGATCGCCTACGTAAATTCCATTTGCTATATTCTGTTCCGGGCGAGCAAGAGTTGGCCGGTGGATATGTTCGGACTCATGTACATTGGTGTCTGGTATTACCAGATGGTCTACGATGTATCAATGCTGATCACTACCTACACAGCCGTTCAAAAATGCTGCTGTGTAGCATTGCCCTTTAGATTTAAGGCTATA…
16c	AASC01181809	0	387	1164	43.3	16c	MNLTTVFPPAHNVMSRDPVSDELRASMTIAFSLCLHTSIITTGCVTNVINAIIFLRLGLSDSISVSFFFLAISDFVILFQNLLARVFGILDSYLGVNFGMLDIRSLGFLLTTFASVPYDITVCITLYTAVQKCCCVVFPFRFNRVFTRSRSIFINIFIYLVVVCYHIPAIASQHLRLVRNPSSNSTKLSVWFSPDRNRNVAALGLLRNVVITTAEIVVSFCVIVFAYKLKASSQFHSIRAKGEFPSQKEEGTVDPEIEENGKTRGNETDTKRKNKTGQNGHQTSSGEGRVGSSRKNQTSKEVRATQAVTMVSTLFVSCTLTSVVIIYVSLLYPAFSPRGELVNLYYVTVQVRLTLIFAWLSLNIVVYCAYNTRFRNELFKIFCPKSQ	ATGAACCTGACCACCGTGTTCCCCCCAGCCCATAACGTTATGAGTCGTGACCCAGTGAGCGATGAGCTGCGAGCGTCCATGACAATCGCCTTCTCGCTGTGTCTTCACACCAGCATCATCACCACGGGATGCGTCACCAACGTCATCAACGCCATCATCTTCCTCAGACTGGGACTGTCCGACAGCATCTCCGTCTCCTTTTTCTTCTTGGCAATCTCAGACTTCGTCATTCTCTTCCAGAATCTTCTCGCACGCGTGTTTGGGATCCTGGACTCGTACCTCGGCGTCAATTTCGGAATGTTGGACATCCGAAGTCTGGGTTTTTTGTTAACAACATTCGCCAGCGTCCCTTATGACATAACGGTCTGCATCACGCTGTACACAGCTGTACAGAAATGC…
17c	AASC01108886	0	367	1104	41.7	similar	MRIILRTTPRLNSSSLARYISIDNLTIVTLVIRSFNTSMMVFGIVSNICNLFIFARLGVTETATSVTLFVLTIADLSFLLIFLVSTLIRFVEFAGLRTSFEGIPLFMISFQVVSYFHMMYTTSAVITVYLTVQKCCCVALPFHFKTIFTSEKALLTLVILVVVVFAFYIPLFASIGFQSVVDPTQNTTMVVFWFSEDFSVRVLVFQNTMDVVVPTAAQVIVIVCLIILTNRLRETSKFRQRSENKANKNATKTSKAKKSDAQGSNVKDVRPELSGKELRAVQSVIVLVLMFVVCNLPSVLNRYASYIEPEYNDFRKYRDLFSVIGLFRICLMVSCSSLNVFVYLKFNSSFRQQAQRLWGRCCHFGKQ	ATGAGGATAATTTTGAGGACGACTCCCCGCCTTAACAGCTCATCTCTGGCACGCTACATCAGCATAGACAACCTCACTATTGTCACTTTGGTCATTCGCTCCTTTAACACCTCCATGATGGTCTTTGGAATTGTTAGCAACATCTGCAACCTTTTCATCTTTGCGCGCCTGGGTGTTACAGAGACTGCCACATCCGTGACACTATTTGTACTCACAATCGCCGACCTAAGTTTCCTCCTTATCTTTCTTGTGTCAACACTTATTCGATTCGTCGAGTTTGCTGGCCTCCGTACAAGTTTTGAGGGTATCCCTCTTTTCATGATATCGTTCCAAGTCGTTTCATATTTTCATATGATGTATACAACATCTGCAGTCATCACTGTGTACCTGACCGTACAG…
18c	AASC01127488	0	353	1062	39.5	similar	MTTVVSETCVLNCTVTAPVTSHPVVYSVEMIRNVIRTTNMCIAVFGILTNLCNVEIFRRTGILESATSITLFALTVTDLLSLVLFIVNPLLDFRIGTSPPLVYTLYVQVLYSFQMTYKMSTFFTVYLTVQKCCCVALPLKFKFIFTIKKVLATLLVLTLVCFACYAPLFLSIGFRWAFIPRLNKTVVIPNYSPYRQTIVIILYPLVLAADPTISQVVVISCLFVLTGKLKQATKFRMSSELPGSKEPSKGAQLSGKELRAVQSVVVVAAMFVVCNLPSVLIMYASYVEPEFNDFRQLGEIYSLVGLVRISLLLLCSSLNIFVYITYNSSYRQQVAALWRKLGTTRSLGKREEK	ATGACAACTGTTGTATCAGAAACGTGTGTGCTAAACTGTACTGTAACTGCACCAGTGACGTCACACCCGGTTGTCTACAGTGTTGAGATGATCAGAAATGTCATCCGCACCACCAACATGTGTATAGCTGTGTTTGGCATCCTCACAAATCTGTGTAACGTGGAGATATTTCGAAGAACAGGTATACTGGAAAGTGCGACATCAATCACTCTCTTTGCGCTCACAGTTACCGATCTGCTTTCCCTTGTACTTTTTATTGTGAATCCACTTCTCGATTTCCGGATAGGAACGTCACCCCCTCTTGTCTACACGCTGTACGTCCAGGTGCTCTACAGTTTCCAGATGACCTACAAAATGTCCACCTTCTTCACGGTCTACCTCACGGTTCAAAAGTGTTGC…
19c	AASC01093305	0	374	1125	42.9	similar	MCGWNSSEKSFDTAEILTCSYANNSESQTTAVSSTEVTDLISDEVRELVVELIMNVIIEISLRFWGIISNIVNILIFFKLGLDDGVAVSFFALAVGDLSWSAIGLSVLICNMTDVMFKVYPYVRLRSLAYILSWYASVFADWSVLVTVFLSVQKCACVAIPLFFKQLFTKRRCSVILILIFLADVTWYAPILSSLRMVPAYDRFTNSTRLRGKTAAYFRPVYDLWRRMNRVFLPAFSLSVVSICQIIMVIKLKEALKFRKSVATDSRGAKNVSEKAKEVRVIQVVVLVSTIFVVCYIPDIVRRICEIVFPKFRTGGPYHNIYRLIDRLHNVMSTINASVNIFVYLKFNSRFRQVFLSFLLQRRERIIPRQNVDQ	ATGTGTGGTTGGAATTCTAGTGAAAAAAGCTTTGACACTGCCGAAATTCTGACCTGCAGCTATGCCAACAATAGTGAATCACAAACCACTGCTGTGTCCAGCACAGAAGTCACTGACCTCATCAGTGACGAAGTACGTGAGCTGGTCGTTGAACTTATCATGAACGTCATCATCGAGATCTCCTTGCGATTCTGGGGCATCATCAGCAATATCGTCAACATTCTCATCTTCTTCAAATTAGGTCTCGACGACGGCGTCGCGGTGTCGTTCTTCGCGTTGGCCGTCGGTGACCTTTCGTGGTCCGCCATAGGTCTATCTGTCCTAATTTGCAACATGACTGACGTTATGTTTAAGGTTTATCCGTACGTGCGACTTCGATCTTTGGCGTACATCTTGTCC…
20c	AASC01161830	0	385	1158	40.2	20c	MSSLVVMSVHNISSLAVTSVDNISCCLPGVVGGQRSGLISDAVSAIVTDLVLRVVVQFMLGVFCIVANIVNMIVFIKIGLEDGITVAFFALAISDLLFVGFYLMVNVLAFLHNVLKLRQYLHFGSLAFLLVWYSYAFFDASMLITVFLAVQKCACVAIPLLFKNVFTRSRCVVVVVVIYVGTFAWYMPLLSQQGMLERFDSRTNTTTLLYKKPPHAMFMLNLFKSVSRTVLPGICLSLIIISVIVLTIKLKQASKFRQASASHGNKDNNKNSDSSSTKQNPSSSKELRVIKAVTLVSTIFVVCYIPDIVVSCCQIFFPEFSDRGRYRNMRKLVDEIHSVMTTVNSSVNIFVYFTFNTRYREKLVSLRALFRRSRVEQKIDVYNQE	ATGAGCTCTCTGGTCGTTATGTCAGTCCACAACATTAGCTCTCTGGCCGTAACGTCAGTGGACAACATCTCATGTTGTCTCCCAGGTGTCGTGGGAGGTCAGAGGTCAGGGTTAATCAGTGACGCTGTGTCGGCCATTGTCACGGATCTCGTTCTCAGGGTGGTTGTTCAGTTCATGCTAGGCGTCTTCTGCATCGTCGCCAACATCGTCAACATGATCGTCTTCATCAAGATCGGCTTGGAGGACGGTATTACCGTTGCGTTTTTCGCCCTGGCCATCTCCGATTTGCTGTTTGTAGGGTTCTATTTGATGGTTAACGTCCTTGCCTTTTTACATAATGTGCTCAAGCTGCGGCAGTACTTACATTTTGGTTCACTCGCATTTCTGCTAGTCTGGTAC…
21c	AASC01161832	0	376	1131	42	similar	MSSLVVMSVHNMSSLAVTSVDNVSCCFPGVVGGQRSGLISDAVSAIVTDLVLKVVVQFVLGVFCIVANIVNMIVFIKIGLDDSITVAFFALSISDLMFVGIYLVVSILSMLYNVVKLRQYVHFPSIAFQLVWYSDAFFDASMLITVFLSVQKCACVAIPLLFKNVFTRSRSAVVVVVIYVGTFTWYMPLLSQQGMGERFDPRKNTTTLMYKAPPHFPLMLQLYNSVSRSVLPGVSLSLIIISVIVLTIKLKQASRFRQASASHNNKDNNKNSDSSSTKQNPSSSKELQVIKAVTYISAIFVVCYIPNIIVSCCQIVFPELSDKGRYRNIRTLVDEIHSVMTTVNSSVNIFIYFTFNTRYREKLVSLFSQFRRSRSR	ATGAGCTCTCTGGTCGTTATGTCAGTCCACAACATGAGCTCTCTAGCCGTGACGTCAGTAGACAACGTCTCATGTTGTTTCCCAGGTGTCGTGGGAGGTCAGAGGTCAGGGTTAATCAGTGACGCTGTGTCGGCCATAGTCACGGATCTCGTTCTCAAGGTTGTCGTTCAGTTCGTACTGGGCGTCTTCTGCATTGTTGCCAACATCGTCAACATGATTGTCTTCATCAAGATCGGCTTGGATGACAGTATAACCGTTGCGTTTTTCGCCCTGTCCATCTCAGATTTAATGTTTGTAGGGATCTATTTAGTGGTCAGCATCCTATCCATGTTGTATAACGTGGTCAAGCTGCGGCAGTACGTTCATTTCCCTTCTATTGCATTCCAGCTCGTCTGGTAC…
22c	AASC01161008	0	360	1083	40.4		MNSSVCSVVFLGAVTPCVTDVTITRPHPEGEASRGGLITDDQLTEALVIYSVLICSFEITGLVFNTFNLIVFVQMGVSDPVNVCFFALAVSDHCLLATGLLAQIAYNDIGSMPRKLSVNSLHMTMILLFYAHMFLDISILISTFISLQRCCCVAWPLKFKSVFTTKRSLLVIICIHLYALASYFPLFLKQTLHSAPDLLRNSTTWIMTFSKERSRLVSIIDILNQVSLCIITQVVVLICLGILTTSLRSASKFRKSARSEQTESKTISRKEDQVVKTVTLLSVVFVVTYTPAVMLALIQIFVPEFDTYKRLNNLYFILHNANDLFENSSAVLNFLVYLSTSTRFRKTFWVLLHLDNKQEK	ATGAATTCTTCTGTCTGTTCTGTTGTTTTTCTAGGCGCTGTGACGCCGTGTGTGACTGATGTCACGATCACACGACCACACCCAGAGGGGGAAGCTAGTCGTGGTGGTCTCATAACTGACGATCAGTTAACAGAGGCCTTGGTGATCTACAGCGTTTTGATCTGTAGCTTTGAGATCACTGGCCTTGTTTTTAACACATTCAATTTGATCGTGTTTGTTCAAATGGGTGTGAGCGACCCAGTGAATGTGTGCTTCTTCGCTCTGGCGGTATCAGACCATTGTCTTTTGGCCACTGGTCTTCTTGCTCAAATAGCTTACAACGATATTGGTTCAATGCCGAGGAAACTGTCTGTAAATTCTTTACACATGACCATGATACTTCTCTTCTACGCTCATATG…
23c	AASC01163927	0	345	1038	38.5	similar	METNSSLGPRSSPAPIELLPHDVFIIFGQILLYGVRPTAIVLGLFSNVLNILVFYKMGLKDSVNISFFALSLSDGAYLTLSSVSAVCDILVLANLGRQVMWVIQPSVILFFIYWYAVIFYDTSMLITVFIALVRCCCVAIPLKFKGVFTRSRTVVCIVVITVSTVLTRIPTLITQEIVAQYDVINNRTVYSLRYTADRPQAIELNDIMNRTAIWWIAITTMFVCVVVLATKLRASSEFRKSHDRGATSQASRDDRVVKMVILVTVLFLVLSLPFMLYSAVRQLVPKFNEVKGYTKLFSLITTISWALAYLNAALNAVVYYNTNSRYKAIVDAGVRAVFCGQAGKE	ATGGAAACAAACAGTTCCCTTGGACCAAGGTCCTCTCCAGCCCCAATAGAGCTTTTACCTCATGACGTGTTCATCATTTTTGGTCAGATTTTGTTATACGGAGTTAGACCAACAGCCATTGTTCTCGGTCTGTTTTCCAACGTCCTTAATATCCTCGTCTTCTACAAAATGGGACTCAAAGATTCCGTTAACATTTCTTTCTTTGCTCTGTCCCTGTCTGACGGAGCATATTTGACTTTGTCTTCTGTGAGCGCGGTGTGCGATATTCTAGTTTTAGCGAACTTAGGCCGACAGGTCATGTGGGTCATTCAGCCCTCTGTCATCCTTTTCTTTATCTACTGGTACGCCGTGATATTCTACGACACGTCTATGTTGATCACGGTGTTCATTGCGCTGGTG…
24c	AASC01138402	0	344	1035	38.5	similar	METNSSLGPRASPAPTEILPLEVYVIFSHILIYGVRPTAIVLGLFSNGLNILVFYKMGLKDSVNISFFALSLSDGAYLTLSSVSAVCDILFVANLGRQVMWVIQPSVILFFIYWYAVIFYDTSMLITVFIALVRCCCVAIPLKFKGVFTRSRTAVCIVVITVSTVLTRIPTLITQEIVAEYDAINNRTVYRLRYTADRPQAIELNDIMNRTAIWWIAITTMFVCVIVLATKLRASSEFRKSQNCGASQISRDDRVVKMVILVTVLFLVLSLPFMLYSAVRRLVPKFNEVKGYTKLFSLVTMIAWALAYLNAALNAVVYYNTNSRYKAIVDAGVRAVFCGRGGEE	ATGGAAACAAACAGTTCTCTCGGACCAAGGGCCTCTCCAGCCCCAACAGAGATTTTACCACTCGAAGTGTACGTCATTTTCAGTCACATTTTGATATATGGAGTTAGACCAACAGCCATTGTTCTCGGTCTGTTTTCCAACGGCCTTAATATCCTCGTCTTTTACAAAATGGGACTCAAAGATTCCGTTAACATTTCTTTTTTTGCTCTGTCCCTGTCTGACGGAGCATATTTGACTTTGTCTTCTGTGAGCGCGGTGTGCGATATTTTATTTGTAGCGAACTTAGGCCGACAGGTCATGTGGGTCATCCAGCCCTCTGTCATCCTTTTCTTTATCTACTGGTACGCCGTGATATTCTACGACACGTCTATGTTGATCACGGTGTTCATTGCGCTGGTG…
